# Supplementary material for: Identification of miRNAs in Response to Sweet Potato Weevil (Cylas formicarius) Infection by sRNA Sequencing
Source: Genes (Basel). 2022 May 30;13(6):981. doi: 10.3390/genes13060981 (PMC9222952; doi:10.3390/genes13060981)
Supplement: Supplementary file 1 [file genes-13-00981-s001.zip]

Archive with 5 entries (5 files):
- Figure S1. GO and KEGG analysis of target genes for differentially expressed miRNAs..pdf
- Table S1. Specific forward primer sequences and universal reverse primer sequences of miRNA and target genes.xlsx
- Table S2. 421 differentially expressed miRNAs.xlsx
- Table S3. Predicted miRNAs identical potential target genes .xls
- Table S4. Expression trends (upregulated or downregulated) of antiinsect-related miRNAs.xlsx
