# Supplementary material for: Identification of miRNAs in Response to Sweet Potato Weevil (Cylas formicarius) Infection by sRNA Sequencing
Source: Genes (Basel). 2022 May 30;13(6):981. doi: 10.3390/genes13060981 (PMC9222952; doi:10.3390/genes13060981)
Supplement: Supplementary file 1 [file genes-13-00981-s001.zip › Table S1. Specific forward primer sequences and universal reverse primer sequences of miRNA and target genes.xlsx]

## Sheet: Sheet1
Table S1. Specific forward primer sequences and universal reverse primer sequences of miRNA and target genes
miRNA ID	Primer	Target genes ID	Primer
			Forward primer (5´- 3´)	Reverse primer (5´- 3´)
ath-miR319a	GTCGTATCCAGTGCAGGGTCCGAGGTATTCGCACTGGATACGACAGGGAG	Tai6.36759.1	AAGATCATCGTATTCAGAAGGGTG	ACCCTTCTCCTCCTTCCAA
gma-miR168b	GTCGTATCCAGTGCAGGGTCCGAGGTATTCGCACTGGATACGACCCCGAC	Tai6.6593.1	CAGCGTGAAGGAAGAGGAGG	CACCCTAATCCCGTTCCTCG
cpa-miR166e	GTCGTATCCAGTGCAGGGTCCGAGGTATTCGCACTGGATACGACGGGGAA	Tai6.10027.3	AGTCGATTGCCTGTGCCTAC	CAGCAAACGGAACCCAAAGG
mtr-miR319a-3p	GTCGTATCCAGTGCAGGGTCCGAGGTATTCGCACTGGATACGACGGGAGC	Tai6.10343.2	GAGCCGACGGTCAGATCAAA	TTGCGGCTTCAGTTTTGCAG
zma-miR166h-3p	GTCGTATCCAGTGCAGGGTCCGAGGTATTCGCACTGGATACGACGGGAAT	Tai6.7476.4	TGCAGTTGAGCTACGACGAG	CATTTGGAGTCTCCGTGCCT
ath-miR396a-3p	GTCGTATCCAGTGCAGGGTCCGAGGTATTCGCACTGGATACGACCTTCCC	Tai6.32431.1	GCCAGGCCTCATGTTTCACT	TTGCTGGTTCTTCACCTCCG
osa-miR166g-3p	GTCGTATCCAGTGCAGGGTCCGAGGTATTCGCACTGGATACGACGAGGAA	Tai6.11624.1	GCCGTTGTCTTGATGTGCTG	GTCCAAAAGTCCCGAGCTGA
ath-miR166a-3p	GTCGTATCCAGTGCAGGGTCCGAGGTATTCGCACTGGATACGACGGGGAA	Tai6.23773.1	GCCGTTCTTTGGGGACGATA	CTTCGAAACCATGGCTGTGC
lja-miR166-3p	GTCGTATCCAGTGCAGGGTCCGAGGTATTCGCACTGGATACGACGGGGAA	Tai6.14980.1	GTCTCCACGTCCTACACTGC	CAGATGAAATCACGCTGCGG
novel_47	GTCGTATCCAGTGCAGGGTCCGAGGTATTCGCACTGGATACGACCTTGAG	Tai6.9339.1	GGGCTCTCGAGATTGTTCCC	CTCTATCAGGACCACCCCGA
aau-miR168	GTCGTATCCAGTGCAGGGTCCGAGGTATTCGCACTGGATACGACGATCCC	Tai6.31449.1	GACTCGCCCTCAAAGCATCT	GTGCTCGAGGAGGTCCAAAA
osa-miR166d-5p	GTCGTATCCAGTGCAGGGTCCGAGGTATTCGCACTGGATACGACCCTCGA	Tai6.52764.1	CAAATGGTGGCTTTGCTGCT	ACCTAGCCTCAACCGTGGTA
gma-miR396a-3p	GTCGTATCCAGTGCAGGGTCCGAGGTATTCGCACTGGATACGACCTTCCC	Tai6.27615.1	CTCAGATGCTTGGTTGTTGCTT	GCTTCCCATGACCCTAGCAG
ath-miR168a-3p	GTCGTATCCAGTGCAGGGTCCGAGGTATTCGCACTGGATACGACATTCAG	Tai6.16713.1	CAGGGCAGGGTGTTGAAGTT	CTCTCCAGACAATGCTGCGT
novel_136	GTCGTATCCAGTGCAGGGTCCGAGGTATTCGCACTGGATACGACCCGTCT	Tai6.29299.1	AGAGGCGGCTCTTCCAATTC	TGTTCTTTCGTGAGGCGGAG
