# Supplementary material for: Identification of miRNAs in Response to Sweet Potato Weevil (Cylas formicarius) Infection by sRNA Sequencing
Source: Genes (Basel). 2022 May 30;13(6):981. doi: 10.3390/genes13060981 (PMC9222952; doi:10.3390/genes13060981)
Supplement: Supplementary file 1 [file genes-13-00981-s001.zip › Table S2. 421 differentially expressed miRNAs.xlsx]

## Sheet: Sheet1
Table S2. 421 differentially expressed miRNAs
known miRNAs	New miRNAs
aau-miR160	novel_1
aau-miR168	novel_10
ahy-miR156a	novel_102
aly-miR172e-3p	novel_103
aly-miR395i	novel_105
aof-miR5139b	novel_106
aqc-miR159	novel_107
aqc-miR477e	novel_111
ath-miR156a-5p	novel_112
ath-miR157a-5p	novel_114
ath-miR159a	novel_118
ath-miR159b-3p	novel_119
ath-miR159c	novel_120
ath-miR160a-5p	novel_121
ath-miR162a-3p	novel_124
ath-miR164a	novel_125
ath-miR164c-5p	novel_126
ath-miR166a-3p	novel_127
ath-miR167a-5p	novel_128
ath-miR167d	novel_129
ath-miR168a-3p	novel_130
ath-miR168a-5p	novel_134
ath-miR170-5p	novel_135
ath-miR172a	novel_136
ath-miR172e-3p	novel_14
ath-miR2111a-5p	novel_140
ath-miR319a	novel_141
ath-miR319c	novel_143
ath-miR390a-3p	novel_147
ath-miR390a-5p	novel_148
ath-miR394a	novel_149
ath-miR395a	novel_150
ath-miR396a-3p	novel_151
ath-miR396a-5p	novel_155
ath-miR396b-5p	novel_156
ath-miR399b	novel_159
ath-miR408-3p	novel_160
ath-miR8175	novel_161
atr-miR390.1	novel_162
bdi-miR162	novel_164
bdi-miR845	novel_165
bna-miR167d	novel_167
bra-miR408-5p	novel_169
cca-miR156b	novel_170
cca-miR396a-3p	novel_171
cca-miR396c	novel_172
cln-miR162	novel_173
cme-miR166i	novel_174
cpa-miR166e	novel_175
cpa-miR8155	novel_177
csi-miR156d-5p	novel_178
csi-miR156g-3p	novel_179
csi-miR159b-5p	novel_18
csi-miR160a-5p	novel_180
csi-miR166g-5p	novel_181
csi-miR167d-3p	novel_182
csi-miR396a-3p	novel_183
csi-miR399f-5p	novel_184
csi-miR403b-5p	novel_185
csi-miR477b-5p	novel_187
eun-miR167c-3p	novel_188
eun-miR167d-5p	novel_189
eun-miR172a-5p	novel_190
eun-miR172b-5p	novel_191
fve-miR156h	novel_192
fve-miR159a-5p	novel_193
fve-miR159c	novel_194
fve-miR2111c	novel_195
gma-miR159a-5p	novel_197
gma-miR159e-5p	novel_198
gma-miR160b	novel_200
gma-miR164b	novel_203
gma-miR166u	novel_204
gma-miR167h	novel_205
gma-miR167i	novel_206
gma-miR168b	novel_207
gma-miR172b-5p	novel_208
gma-miR172d	novel_210
gma-miR319c	novel_211
gma-miR319q	novel_212
gma-miR390a-3p	novel_213
gma-miR390b-5p	novel_219
gma-miR390e	novel_221
gma-miR396a-3p	novel_222
gma-miR396h	novel_225
gma-miR397b-3p	novel_227
gma-miR403a	novel_228
gma-miR408d	novel_230
gma-miR4995	novel_233
gra-miR167c	novel_234
han-miR3630-3p	novel_235
hbr-miR156	novel_236
hbr-miR6173	novel_237
hci-miR164a	novel_238
htu-miR171a	novel_239
lja-miR166-3p	novel_241
lus-miR159b	novel_242
lus-miR172j	novel_245
mdm-miR159a	novel_246
mdm-miR319b-5p	novel_247
mdm-miR396a	novel_248
mes-miR166i	novel_249
mes-miR172c	novel_25
mes-miR477d	novel_250
mtr-miR166b	novel_252
mtr-miR172a	novel_254
mtr-miR319a-3p	novel_257
mtr-miR395g	novel_258
nta-miR477b	novel_259
osa-miR159a.1	novel_260
osa-miR159c	novel_261
osa-miR159d	novel_263
osa-miR159e	novel_264
osa-miR160e-5p	novel_266
osa-miR164d	novel_267
osa-miR164e	novel_270
osa-miR166b-5p	novel_272
osa-miR166d-5p	novel_274
osa-miR166g-3p	novel_275
osa-miR166g-5p	novel_276
osa-miR166m	novel_278
osa-miR167d-5p	novel_279
osa-miR171b	novel_28
osa-miR171i-3p	novel_280
osa-miR396a-3p	novel_283
osa-miR398b	novel_287
osa-miR399a	novel_288
osa-miR408-3p	novel_289
osa-miR530-5p	novel_291
osa-miR5503	novel_293
osa-miR5532	novel_295
pab-miR3711	novel_296
pab-miR858a	novel_297
pla-miR11609	novel_30
ppe-miR1511-3p	novel_301
ppe-miR396a	novel_304
ppt-miR319a	novel_307
ppt-miR408b	novel_313
ppt-miR894	novel_314
pta-miR159a	novel_315
pta-miR159c	novel_316
pta-miR319	novel_317
ptc-miR166n	novel_318
ptc-miR167f-5p	novel_32
ptc-miR2111a	novel_321
ptc-miR6478	novel_322
rgl-miR5139	novel_323
rgl-miR5141	novel_324
sbi-miR172b	novel_325
sbi-miR172f	novel_326
sly-miR167b-3p	novel_328
sly-miR319c-5p	novel_329
sly-miR403-5p	novel_331
sof-miR159c	novel_332
stu-miR156f-5p	novel_336
stu-miR171b-3p	novel_337
stu-miR396-3p	novel_338
stu-miR482c	novel_339
tae-miR395b	novel_34
tcc-miR172d	novel_340
vvi-miR166a	novel_341
vvi-miR167c	novel_344
vvi-miR172a	novel_345
vvi-miR172b	novel_346
vvi-miR2111-5p	novel_347
vvi-miR3630-3p	novel_348
vvi-miR396a	novel_349
vvi-miR396b	novel_35
vvi-miR399i	novel_350
zma-miR162-3p	novel_351
zma-miR164h-5p	novel_352
zma-miR166h-3p	novel_353
zma-miR396g-3p	novel_354
zma-miR396g-5p	novel_358
	novel_36
	novel_361
	novel_362
	novel_364
	novel_365
	novel_366
	novel_367
	novel_368
	novel_371
	novel_374
	novel_377
	novel_378
	novel_38
	novel_381
	novel_382
	novel_384
	novel_385
	novel_387
	novel_388
	novel_39
	novel_390
	novel_391
	novel_392
	novel_395
	novel_397
	novel_398
	novel_399
	novel_4
	novel_400
	novel_401
	novel_404
	novel_408
	novel_409
	novel_415
	novel_418
	novel_421
	novel_44
	novel_45
	novel_47
	novel_48
	novel_49
	novel_53
	novel_54
	novel_58
	novel_6
	novel_60
	novel_61
	novel_62
	novel_63
	novel_64
	novel_65
	novel_67
	novel_68
	novel_69
	novel_71
	novel_73
	novel_74
	novel_75
	novel_76
	novel_77
	novel_78
	novel_8
	novel_80
	novel_81
	novel_82
	novel_83
	novel_88
	novel_89
	novel_91
	novel_92
	novel_94
	novel_95
	novel_97
