# Supplementary material for: Identification of miRNAs in Response to Sweet Potato Weevil (Cylas formicarius) Infection by sRNA Sequencing
Source: Genes (Basel). 2022 May 30;13(6):981. doi: 10.3390/genes13060981 (PMC9222952; doi:10.3390/genes13060981)
Supplement: Supplementary file 1 [file genes-13-00981-s001.zip › Table S3. Predicted miRNAs identical potential target genes .xls]

## Sheet: Sheet1
Table S3. Predicted miRNAs identical potential target genes
Target geneID	miRNA	Gene name	NR_def
Tai6.10001.1	bra-miR2111-3p,osa-miR168a-5p,ath-miR156a-5p,novel_279,gma-miR168b,novel_344,novel_255,ath-miR156g,hci-miR156a,cas-miR156g	At4g27290	PREDICTED: uncharacterized protein LOC109187973 [Ipomoea nil]
Tai6.10002.1	ath-miR5021	nosip	PREDICTED: nitric oxide synthase-interacting protein [Ipomoea nil]
Tai6.10005.1	ath-miR5658,ath-miR5021,aly-miR845b-5p	JMJ25	PREDICTED: lysine-specific demethylase JMJ25 isoform X1 [Ipomoea nil] &gt;XP_019175179.1 PREDICTED: lysine-specific demethylase JMJ25 isoform X1 [Ipomoea nil]
Tai6.10006.1	ath-miR858b,pab-miR858a,ppe-miR858,novel_200,ath-miR858a	MYB102	PREDICTED: myb-related protein 330-like [Ipomoea nil]
Tai6.10008.1	pab-miR394a,ath-miR394a,vvi-miR172a	--	PREDICTED: uncharacterized protein LOC109165086 [Ipomoea nil]
Tai6.10009.1	aqc-miR167,ssp-miR1128,ath-miR167c-5p,bna-miR167d,vvi-miR167c	AMC1	PREDICTED: metacaspase-1-like [Ipomoea nil]
Tai6.1000.1	ppe-miR396a,hbr-miR396a,ata-miR395b-3p,rgl-miR5139,novel_289	--	PREDICTED: pentatricopeptide repeat-containing protein At4g20090-like [Ipomoea nil] &gt;XP_019188100.1 PREDICTED: pentatricopeptide repeat-containing protein At4g20090-like [Ipomoea nil]
Tai6.10010.1	mdm-miR319b-5p,osa-miR414	GAUT4	PREDICTED: probable galacturonosyltransferase 4 [Ipomoea nil]
Tai6.10013.1	mtr-miR5248	--	PREDICTED: uncharacterized protein LOC109186618 [Ipomoea nil]
Tai6.10015.1	novel_187,novel_228	RTNLB16	PREDICTED: reticulon-like protein B16 [Ipomoea nil] &gt;XP_019192337.1 PREDICTED: reticulon-like protein B16 [Ipomoea nil]
Tai6.10016.1	zma-miR164h-5p,osa-miR166m,vvi-miR166a,ath-miR164c-5p,osa-miR166g-3p,cme-miR166i,osa-miR164d,gma-miR164b,osa-miR166i-3p,zma-miR166h-3p,aly-miR165a-3p,ath-miR164a,cpa-miR166e,ath-miR166a-3p,ath-miR165a-3p,gma-miR166m,ptc-miR164f	UXT3	PREDICTED: uncharacterized membrane protein At1g06890-like [Ipomoea nil]
Tai6.10018.1	novel_278	EXPA4	PREDICTED: expansin-A4-like [Ipomoea nil]
Tai6.10019.1	hbr-miR396a	--	PREDICTED: uncharacterized protein LOC109193963 [Ipomoea nil]
Tai6.1001.1	novel_321	PYL4	PREDICTED: abscisic acid receptor PYL4-like [Ipomoea nil]
Tai6.10020.1	fve-miR11311,gma-miR408d,osa-miR408-3p	PUB62	PREDICTED: U-box domain-containing protein 62-like [Ipomoea nil]
Tai6.10020.2	fve-miR11311,novel_167,osa-miR414	PUB62	PREDICTED: U-box domain-containing protein 62-like [Ipomoea nil]
Tai6.10023.1	cas-miR157d,ath-miR5021	--	-
Tai6.10026.1	ath-miR408-3p,gma-miR408d	WRKY70	PREDICTED: probable WRKY transcription factor 70 isoform X2 [Ipomoea nil]
Tai6.10027.1	cpa-miR166e	EDR4	PREDICTED: protein ENHANCED DISEASE RESISTANCE 4-like isoform X1 [Ipomoea nil] &gt;XP_019192168.1 PREDICTED: protein ENHANCED DISEASE RESISTANCE 4-like isoform X1 [Ipomoea nil]
Tai6.10027.2	cpa-miR166e	EDR4	PREDICTED: protein ENHANCED DISEASE RESISTANCE 4-like isoform X1 [Ipomoea nil] &gt;XP_019192168.1 PREDICTED: protein ENHANCED DISEASE RESISTANCE 4-like isoform X1 [Ipomoea nil]
Tai6.10027.3	cpa-miR166e	EDR4	PREDICTED: protein ENHANCED DISEASE RESISTANCE 4-like isoform X1 [Ipomoea nil] &gt;XP_019192168.1 PREDICTED: protein ENHANCED DISEASE RESISTANCE 4-like isoform X1 [Ipomoea nil]
Tai6.10028.1	ath-miR858b,pab-miR858a,mdm-miR319b-5p,ath-miR858a	EDR4	PREDICTED: protein ENHANCED DISEASE RESISTANCE 4-like isoform X1 [Ipomoea nil] &gt;XP_019192168.1 PREDICTED: protein ENHANCED DISEASE RESISTANCE 4-like isoform X1 [Ipomoea nil]
Tai6.10028.2	ath-miR858b,mdm-miR319b-5p,pab-miR858a,ath-miR858a	EDR4	PREDICTED: protein ENHANCED DISEASE RESISTANCE 4-like isoform X1 [Ipomoea nil] &gt;XP_019192168.1 PREDICTED: protein ENHANCED DISEASE RESISTANCE 4-like isoform X1 [Ipomoea nil]
Tai6.10029.2	pab-miR858a,fve-miR159b,csi-miR156d-5p,gma-miR319c,osa-miR319a-3p.2-3p,ath-miR319a,ath-miR157a-5p,mdm-miR319b-5p,mtr-miR319a-3p,ath-miR319c,ath-miR5021,sly-miR319c-5p,pta-miR319,novel_41,fve-miR156h,ath-miR157d,ath-miR858b,pta-miR156b,hbr-miR156,gma-miR156g,gma-miR156r,novel_32,mtr-miR319a-5p,gma-miR6300,ptc-miR319i,gma-miR319q,pab-miR319d	v1g238856	PREDICTED: quinone oxidoreductase-like protein 2 homolog [Ipomoea nil]
Tai6.10030.1	ath-miR5021	ABCI6	PREDICTED: ABC transporter I family member 6, chloroplastic [Ipomoea nil]
Tai6.10031.1	pla-miR11609,osa-miR5083,rgl-miR5138	--	PREDICTED: protein NETWORKED 4A-like [Ipomoea nil] &gt;XP_019191559.1 PREDICTED: protein NETWORKED 4A-like [Ipomoea nil] &gt;XP_019191560.1 PREDICTED: protein NETWORKED 4A-like [Ipomoea nil] &gt;XP_019191561.1 PREDICTED: protein NETWORKED 4A-like [Ipomoea nil]
Tai6.10032.1	vvi-miR3630-3p	GLX2-2	PREDICTED: hydroxyacylglutathione hydrolase cytoplasmic-like [Ipomoea nil]
Tai6.10035.1	cpa-miR8155,novel_401,rgl-miR5139	v1g238856	PREDICTED: quinone oxidoreductase-like protein 2 homolog [Ipomoea nil]
Tai6.10038.1	csi-miR159a-5p,fve-miR159a-5p,eun-miR397a-5p,ath-miR397a	--	PREDICTED: uncharacterized protein LOC109186443 isoform X1 [Ipomoea nil]
Tai6.10039.1	ath-miR157d,cas-miR157d,gma-miR156g,hbr-miR156,csi-miR156d-5p	--	PREDICTED: uncharacterized protein LOC109186781 [Ipomoea nil]
Tai6.1003.1	ath-miR5658	--	PREDICTED: receptor-like protein 12 [Ipomoea nil]
Tai6.10040.1	novel_147	MSRA5	PREDICTED: peptide methionine sulfoxide reductase A5 [Ipomoea nil]
Tai6.10044.1	ath-miR5021	CKL6	PREDICTED: casein kinase 1-like protein 9 [Ipomoea nil]
Tai6.10044.2	csi-miR477c-5p,mes-miR477i,ath-miR5021,nta-miR477a,aqc-miR477e	CKL6	PREDICTED: casein kinase 1-like protein 9 [Ipomoea nil]
Tai6.10045.1	ath-miR167c-5p,novel_344	VPS2.3	PREDICTED: vacuolar protein sorting-associated protein 2 homolog 3 isoform X1 [Ipomoea nil]
Tai6.10047.1	novel_34	--	PREDICTED: probable 2-carboxy-D-arabinitol-1-phosphatase [Ipomoea nil]
Tai6.10049.1	novel_107,novel_263,ppt-miR408b,gma-miR408d,osa-miR408-3p	SWC2	PREDICTED: SWR1 complex subunit 2 [Ipomoea nil]
Tai6.10050.1	osa-miR5083,csi-miR159b-5p	TKT2	PREDICTED: probable 1-deoxy-D-xylulose-5-phosphate synthase, chloroplastic [Ipomoea nil]
Tai6.10051.1	cas-miR156g,hbr-miR156,cas-miR11592,stu-miR156f-5p,ath-miR156a-5p,fve-miR156h	TKT2	PREDICTED: probable 1-deoxy-D-xylulose-5-phosphate synthase, chloroplastic [Ipomoea nil]
Tai6.10052.1	hvu-miR5049c	hpxO	PREDICTED: uncharacterized protein LOC109170934 [Ipomoea nil]
Tai6.10055.1	lja-miR164-5p,gma-miR164b,zma-miR164h-5p	rps5	PREDICTED: 30S ribosomal protein S5, chloroplastic [Ipomoea nil]
Tai6.10056.1	novel_321	--	PREDICTED: uncharacterized protein LOC109171023 [Ipomoea nil]
Tai6.10057.1	novel_401	--	PREDICTED: non-specific lipid-transfer protein 2B-like [Ipomoea nil]
Tai6.10059.1	ahy-miR156a,csi-miR156d-5p,hbr-miR156	DRB2	PREDICTED: double-stranded RNA-binding protein 2-like [Ipomoea nil]
Tai6.1005.1	novel_149	BHLH140	PREDICTED: transcription factor bHLH140 isoform X2 [Ipomoea nil]
Tai6.10060.1	rgl-miR5138,cca-miR396c,cca-miR396a-3p	RPL12	PREDICTED: 60S ribosomal protein L12 [Ipomoea nil]
Tai6.10061.1	ath-miR5021	--	PREDICTED: homoserine kinase-like [Ipomoea nil]
Tai6.10062.1	novel_312	CER3	PREDICTED: protein ECERIFERUM 3-like [Ipomoea nil] &gt;XP_019155784.1 PREDICTED: protein ECERIFERUM 3-like [Ipomoea nil] &gt;XP_019155785.1 PREDICTED: protein ECERIFERUM 3-like [Ipomoea nil]
Tai6.10064.1	stu-miR172c-3p,ath-miR172e-3p,mes-miR172c,vvi-miR172a,aly-miR172e-3p,novel_205,novel_107,sbi-miR172b,novel_272,ath-miR172a,vvi-miR172b,osa-miR172c,ath-miR172c	VRN1	PREDICTED: B3 domain-containing transcription factor VRN1-like isoform X1 [Ipomoea nil]
Tai6.10066.1	stu-miR156f-5p,ath-miR156a-5p,ath-miR5021,cas-miR156g,gma-miR6300	--	-
Tai6.10067.1	lus-miR172j,ppe-miR1511-3p,osa-miR164e,ath-miR172e-3p,hci-miR164a,cpa-miR8155,aly-miR172e-3p,novel_250,zma-miR162-3p,novel_45,mdm-miR1511,atr-miR397a,ath-miR162a-3p,ath-miR172a,ptc-miR164f,osa-miR162b,ath-miR164a,novel_389,rgl-miR5139,osa-miR164d,eun-miR167d-5p,gma-miR164b,osa-miR396a-3p,sbi-miR172b,osa-miR5083	SMG1	PREDICTED: serine/threonine-protein kinase SMG1-like [Ipomoea nil]
Tai6.10068.1	osa-miR530-5p,bra-miR408-5p	PDV2	PREDICTED: plastid division protein PDV2-like [Ipomoea nil]
Tai6.10069.1	gma-miR160b,csi-miR160a-5p,aof-miR482a	yeiI	PREDICTED: uncharacterized protein LOC109161549 [Ipomoea nil]
Tai6.1006.1	mdm-miR319b-5p,novel_267,gma-miR169v	PDC1	PREDICTED: pyruvate decarboxylase 2 [Gossypium raimondii] &gt;KJB36954.1 hypothetical protein B456_006G184000 [Gossypium raimondii] &gt;KJB36956.1 hypothetical protein B456_006G184000 [Gossypium raimondii]
Tai6.1006.2	gma-miR6300,ptc-miR164f,gma-miR168b,eun-miR397b-3p,gma-miR164b,osa-miR164d	PDC4	PREDICTED: pyruvate decarboxylase 1 [Ipomoea nil]
Tai6.10073.1	tae-miR395b,novel_307,pab-miR319d,mtr-miR395a,osa-miR5503,mtr-miR395h,novel_255,osa-miR395b,ata-miR395b-3p,gma-miR396a-3p	AGPS1	ADP-glucose pyrophosphorylase, partial [Ipomoea batatas]
Tai6.10075.1	bra-miR408-5p	PLT5	PREDICTED: polyol transporter 5-like [Ipomoea nil]
Tai6.10077.1	novel_175	RPS25	PREDICTED: 40S ribosomal protein S25 [Sesamum indicum] &gt;XP_011092807.1 PREDICTED: 40S ribosomal protein S25 [Sesamum indicum] &gt;ADE42971.1 putative 40S ribosomal protein S25-1 [Gardenia jasminoides]
Tai6.10078.1	ath-miR5021,cca-miR396c,osa-miR1861d	--	unnamed protein product [Coffea canephora]
Tai6.10082.1	vvi-miR396b,gma-miR396h,ath-miR396a-5p,mdm-miR319b-5p,cpa-miR166e	F6&apos	oxidoreductase [Ipomoea batatas]
Tai6.10082.2	mdm-miR319b-5p,cpa-miR166e,ath-miR396a-5p,gma-miR396h,vvi-miR396b	F6&apos	oxidoreductase [Ipomoea batatas]
Tai6.10082.3	cpa-miR166e,mdm-miR319b-5p	F6&apos	oxidoreductase [Ipomoea batatas]
Tai6.10083.2	gma-miR396h,vvi-miR396b,cpa-miR166e,ath-miR396a-5p,cme-miR166i,gma-miR166m	F6&apos	oxidoreductase [Ipomoea batatas]
Tai6.10084.1	ath-miR166a-5p,ssp-miR1128,novel_147	TAF12B	PREDICTED: transcription initiation factor TFIID subunit 12b-like isoform X3 [Ipomoea nil]
Tai6.10089.1	novel_77,novel_194	RH52	PREDICTED: DEAD-box ATP-dependent RNA helicase 37-like [Ipomoea nil] &gt;XP_019163940.1 PREDICTED: DEAD-box ATP-dependent RNA helicase 37-like [Ipomoea nil]
Tai6.1008.1	osa-miR159d	--	-
Tai6.10091.1	gma-miR6300	XRI1	PREDICTED: uncharacterized protein LOC109171807 [Ipomoea nil]
Tai6.10093.1	mtr-miR2673a	--	PREDICTED: protein FAM32A-like [Ipomoea nil]
Tai6.10095.1	ath-miR5021	--	PREDICTED: F-box/LRR-repeat protein 17-like [Ipomoea nil]
Tai6.10096.1	sly-miR477-5p	GAD3	PREDICTED: glutamate decarboxylase-like [Ipomoea nil] &gt;XP_019176551.1 PREDICTED: glutamate decarboxylase-like [Ipomoea nil]
Tai6.10097.1	stu-miR482e-3p,ath-miR858b,ppe-miR858,cme-miR858,pab-miR858a,stu-miR391-5p	HDC	PREDICTED: histidine decarboxylase-like [Ipomoea nil]
Tai6.10099.1	mdm-miR171i,novel_228,fve-miR156h,gra-miR167c,ahy-miR156a	--	PREDICTED: uncharacterized protein LOC109147293 isoform X1 [Ipomoea nil]
Tai6.1009.1	novel_276,gma-miR390a-3p	CHR25	DNA repair and recombination protein RAD54 [Ananas comosus]
Tai6.100.1	novel_48	At3g07870	PREDICTED: F-box protein At3g07870-like [Ipomoea nil]
Tai6.10109.1	ath-miR167d,osa-miR167d-5p,bna-miR167d	SK	shikimate kinase, partial [Ipomoea purpurea]
Tai6.10111.2	zma-miR162-3p,cme-miR399d,ath-miR399a,stu-miR171d-5p,ath-miR8179	UP3	PREDICTED: stress-response A/B barrel domain-containing protein UP3-like [Ipomoea nil]
Tai6.10112.1	seu-miR319	DENND4C	PREDICTED: uncharacterized protein LOC109148156 isoform X6 [Ipomoea nil]
Tai6.10113.1	pab-miR395	EFL3	PREDICTED: protein ELF4-LIKE 3-like isoform X2 [Ipomoea nil]
Tai6.10114.1	mtr-miR2673a	AL4	PREDICTED: PHD finger protein ALFIN-LIKE 4-like [Ipomoea nil]
Tai6.10115.1	novel_225	VPS2.1	PREDICTED: vacuolar protein sorting-associated protein 2 homolog 1 [Ipomoea nil]
Tai6.10116.1	ath-miR165a-5p,aly-miR165a-5p,csi-miR166c-5p,osa-miR166b-5p,osa-miR166d-5p	PMIR1	PREDICTED: protein PLASTID MOVEMENT IMPAIRED 1-RELATED 1-like [Ipomoea nil] &gt;XP_019151558.1 PREDICTED: protein PLASTID MOVEMENT IMPAIRED 1-RELATED 1-like [Ipomoea nil]
Tai6.10116.2	ath-miR165a-5p,csi-miR166c-5p,osa-miR166b-5p,aly-miR165a-5p,osa-miR166d-5p	PMIR1	PREDICTED: protein PLASTID MOVEMENT IMPAIRED 1-RELATED 1-like [Ipomoea nil] &gt;XP_019151558.1 PREDICTED: protein PLASTID MOVEMENT IMPAIRED 1-RELATED 1-like [Ipomoea nil]
Tai6.10116.3	cas-miR156g,ata-miR395b-3p,stu-miR172c-3p,csi-miR156d-5p,ath-miR157d,fve-miR2111c,gma-miR156g,vvi-miR2111-5p	PMIR1	PREDICTED: protein PLASTID MOVEMENT IMPAIRED 1-RELATED 1-like [Ipomoea nil] &gt;XP_019151558.1 PREDICTED: protein PLASTID MOVEMENT IMPAIRED 1-RELATED 1-like [Ipomoea nil]
Tai6.10117.1	novel_159,csi-miR166i-3p	PMIR1	PREDICTED: protein PLASTID MOVEMENT IMPAIRED 1-RELATED 1-like [Ipomoea nil] &gt;XP_019151558.1 PREDICTED: protein PLASTID MOVEMENT IMPAIRED 1-RELATED 1-like [Ipomoea nil]
Tai6.10117.2	csi-miR166i-3p,novel_159	PMIR1	PREDICTED: protein PLASTID MOVEMENT IMPAIRED 1-RELATED 1-like [Ipomoea nil] &gt;XP_019151558.1 PREDICTED: protein PLASTID MOVEMENT IMPAIRED 1-RELATED 1-like [Ipomoea nil]
Tai6.10117.3	novel_159,csi-miR166i-3p	PMIR1	PREDICTED: protein PLASTID MOVEMENT IMPAIRED 1-RELATED 1-like [Ipomoea nil] &gt;XP_019151558.1 PREDICTED: protein PLASTID MOVEMENT IMPAIRED 1-RELATED 1-like [Ipomoea nil]
Tai6.10118.1	novel_81	VIP3	PREDICTED: WD repeat-containing protein VIP3 [Ipomoea nil]
Tai6.10118.2	aly-miR172e-3p,vvi-miR172a,novel_336,novel_81	VIP3	PREDICTED: WD repeat-containing protein VIP3 [Ipomoea nil]
Tai6.10120.1	novel_267,ppt-miR894,gma-miR2118a-3p	--	PREDICTED: uncharacterized protein LOC109147411 [Ipomoea nil] &gt;XP_019150605.1 PREDICTED: uncharacterized protein LOC109147411 [Ipomoea nil] &gt;XP_019150606.1 PREDICTED: uncharacterized protein LOC109147411 [Ipomoea nil] &gt;XP_019150607.1 PREDICTED: uncharacterized protein LOC109147411 [Ipomoea nil]
Tai6.10121.1	vvi-miR845d,vvi-miR845a,vvi-miR845c,bdi-miR845,ath-miR845a,ath-miR845b	--	-
Tai6.10122.1	novel_167	WNK5	PREDICTED: probable serine/threonine-protein kinase WNK5 [Ipomoea nil]
Tai6.10123.1	novel_273	--	-
Tai6.10124.2	osa-miR166d-5p,novel_267	PPI1	PREDICTED: proton pump-interactor 1-like [Ipomoea nil] &gt;XP_019154033.1 PREDICTED: proton pump-interactor 1-like [Ipomoea nil] &gt;XP_019154034.1 PREDICTED: proton pump-interactor 1-like [Ipomoea nil]
Tai6.10125.1	aly-miR166g-5p	RPP8L4	PREDICTED: disease resistance protein RPM1-like isoform X1 [Ipomoea nil] &gt;XP_019153995.1 PREDICTED: disease resistance protein RPM1-like isoform X1 [Ipomoea nil]
Tai6.10126.1	cas-miR157d,gma-miR156g	--	PREDICTED: uncharacterized protein LOC109150342 [Ipomoea nil]
Tai6.10126.2	gma-miR156g,cas-miR157d	--	PREDICTED: uncharacterized protein LOC109150342 [Ipomoea nil]
Tai6.10127.1	ath-miR5021	VQ4	PREDICTED: VQ motif-containing protein 4-like [Ipomoea nil]
Tai6.10128.1	gma-miR6300	PPI1	hypothetical protein MIMGU_mgv1a003327mg [Erythranthe guttata]
Tai6.10128.2	rgl-miR5138	PPI1	PREDICTED: proton pump-interactor 1-like [Ipomoea nil] &gt;XP_019154033.1 PREDICTED: proton pump-interactor 1-like [Ipomoea nil] &gt;XP_019154034.1 PREDICTED: proton pump-interactor 1-like [Ipomoea nil]
Tai6.10129.1	aly-miR395i,ath-miR858b,ppe-miR858,cme-miR858,bdi-miR395p-3p,pab-miR395,novel_318	2022-08-04	PREDICTED: AUGMIN subunit 4-like [Ipomoea nil]
Tai6.10129.2	ath-miR858b,cme-miR858,ppe-miR858,novel_318	2022-08-04	PREDICTED: AUGMIN subunit 4-like [Ipomoea nil]
Tai6.1012.1	novel_266	WAK2	PREDICTED: wall-associated receptor kinase 2-like [Ipomoea nil]
Tai6.10130.1	sly-miR168a-3p,eun-miR172b-5p,lus-miR172j	At1g43650	PREDICTED: WAT1-related protein At1g43650-like [Ipomoea nil]
Tai6.10132.1	ath-miR5021	--	-
Tai6.1013.1	novel_250	GT-3A	PREDICTED: trihelix transcription factor GT-3b-like [Ipomoea nil]
Tai6.1013.2	ath-miR5021,osa-miR414	GT-3B	PREDICTED: trihelix transcription factor GT-3b-like [Ipomoea nil]
Tai6.10144.1	stu-miR172c-3p,pab-miR397b,eun-miR397a-5p,ata-miR395b-3p,atr-miR397a	MRPL24	PREDICTED: 54S ribosomal protein L24, mitochondrial [Ipomoea nil] &gt;XP_019177625.1 PREDICTED: 54S ribosomal protein L24, mitochondrial [Ipomoea nil] &gt;XP_019177626.1 PREDICTED: 54S ribosomal protein L24, mitochondrial [Ipomoea nil]
Tai6.10145.1	vun-miR164	--	PREDICTED: uncharacterized protein LOC109176721 [Ipomoea nil] &gt;XP_019181663.1 PREDICTED: uncharacterized protein LOC109176721 [Ipomoea nil] &gt;XP_019181664.1 PREDICTED: uncharacterized protein LOC109176721 [Ipomoea nil]
Tai6.10146.1	ath-miR390b-3p	SD18	PREDICTED: G-type lectin S-receptor-like serine/threonine-protein kinase At4g27290 [Ipomoea nil]
Tai6.10147.1	novel_1,osa-miR159a.1	OsI_14861	PREDICTED: ervatamin-B-like [Ipomoea nil]
Tai6.1014.1	csi-miR477c-5p,nta-miR477b,ath-miR5021	GT-3A	PREDICTED: trihelix transcription factor GT-3b-like [Ipomoea nil]
Tai6.10150.1	fve-miR164a-3p,novel_272	PNA	PREDICTED: dammarenediol II synthase-like [Ipomoea nil]
Tai6.10151.1	novel_381	PNA	PREDICTED: dammarenediol II synthase-like [Ipomoea nil]
Tai6.10154.1	pta-miR319,mtr-miR319a-3p,gma-miR319c	KTI2	PREDICTED: kunitz trypsin inhibitor 2-like [Ipomoea nil]
Tai6.10156.1	nta-miR477b,mes-miR477d	SRF3	PREDICTED: protein STRUBBELIG-RECEPTOR FAMILY 3 [Ipomoea nil] &gt;XP_019193674.1 PREDICTED: protein STRUBBELIG-RECEPTOR FAMILY 3 [Ipomoea nil] &gt;XP_019193675.1 PREDICTED: protein STRUBBELIG-RECEPTOR FAMILY 3 [Ipomoea nil] &gt;XP_019193676.1 PREDICTED: protein STRUBBELIG-RECEPTOR FAMILY 3 [Ipomoea nil] &gt;XP_019193677.1 PREDICTED: protein STRUBBELIG-RECEPTOR FAMILY 3 [Ipomoea nil] &gt;XP_019193…
Tai6.10157.1	sly-miR167b-5p,bna-miR167d,mtr-miR319a-5p,osa-miR167d-5p	LIP1	PREDICTED: lipoyl synthase 2, mitochondrial [Ipomoea nil]
Tai6.1015.1	novel_345,novel_310	STR10	PREDICTED: rhodanese-like domain-containing protein 10 [Ipomoea nil]
Tai6.10161.1	ath-miR5021	DnaJ-1	PREDICTED: dnaJ homolog subfamily B member 1 [Ipomoea nil]
Tai6.10162.1	hbr-miR396a	RGP1	PREDICTED: ras-related protein RGP1-like [Ipomoea nil]
Tai6.10163.1	novel_275,ahy-miR156a	CPK10	PREDICTED: calcium-dependent protein kinase 10-like [Ipomoea nil]
Tai6.10165.1	cas-miR157d	RPS7	PREDICTED: 40S ribosomal protein S7 [Ipomoea nil] &gt;XP_019173117.1 PREDICTED: 40S ribosomal protein S7 [Ipomoea nil]
Tai6.10165.2	cas-miR157d	RPS7	PREDICTED: 40S ribosomal protein S7 [Ipomoea nil] &gt;XP_019173117.1 PREDICTED: 40S ribosomal protein S7 [Ipomoea nil]
Tai6.10166.1	novel_48	PMI2	PREDICTED: mannose-6-phosphate isomerase 2 isoform X1 [Ipomoea nil]
Tai6.10166.2	novel_48	PMI2	PREDICTED: mannose-6-phosphate isomerase 2 isoform X1 [Ipomoea nil]
Tai6.10166.3	novel_48	PMI2	PREDICTED: mannose-6-phosphate isomerase 2 isoform X2 [Ipomoea nil]
Tai6.10168.1	ath-miR398b-3p	10HGO	PREDICTED: 8-hydroxygeraniol dehydrogenase-like isoform X1 [Ipomoea nil] &gt;XP_019185349.1 PREDICTED: 8-hydroxygeraniol dehydrogenase-like isoform X2 [Ipomoea nil]
Tai6.1016.1	cas-miR11592,ata-miR395b-3p,sly-miR168a-3p	PLC2	PREDICTED: phosphoinositide phospholipase C 2-like [Ipomoea nil]
Tai6.10170.1	mes-miR172c,ath-miR172e-3p,stu-miR172c-3p,vvi-miR172a,aly-miR172e-3p,csi-miR156g-3p,sbi-miR172b,ath-miR172a,fve-miR2111c,vvi-miR172b,gma-miR6300,osa-miR172c,ath-miR172c	--	PREDICTED: uncharacterized protein LOC109168495 [Ipomoea nil]
Tai6.10171.1	osa-miR156j-3p	ELP5	PREDICTED: elongator complex protein 5 [Ipomoea nil]
Tai6.10172.1	csi-miR403b-5p	--	PREDICTED: uncharacterized protein LOC109180142 [Ipomoea nil]
Tai6.10173.1	rgl-miR5138	At4g01020	PREDICTED: ATP-dependent RNA helicase DEAH11, chloroplastic-like [Ipomoea nil]
Tai6.10174.1	mes-miR477d,ath-miR5021,nta-miR477b,novel_212	ATHB-6	PREDICTED: homeobox-leucine zipper protein ATHB-6-like isoform X1 [Ipomoea nil]
Tai6.10176.2	ath-miR399b	GLR3.3	PREDICTED: glutamate receptor 3.6-like [Ipomoea nil] &gt;XP_019185480.1 PREDICTED: glutamate receptor 3.6-like [Ipomoea nil] &gt;XP_019185481.1 PREDICTED: glutamate receptor 3.6-like [Ipomoea nil] &gt;XP_019185482.1 PREDICTED: glutamate receptor 3.6-like [Ipomoea nil]
Tai6.10177.1	ptc-miR172i	--	PREDICTED: uncharacterized protein LOC109180250 [Ipomoea nil]
Tai6.10178.1	gma-miR396a-3p,ath-miR396a-3p,osa-miR396a-3p,cca-miR396c	--	PREDICTED: uncharacterized protein LOC107807147 [Nicotiana tabacum] &gt;XP_018623428.1 PREDICTED: uncharacterized protein LOC104087621 [Nicotiana tomentosiformis]
Tai6.10178.2	ath-miR396a-3p,osa-miR396a-3p,gma-miR396a-3p,cca-miR396c	--	PREDICTED: uncharacterized protein LOC107807147 [Nicotiana tabacum] &gt;XP_018623428.1 PREDICTED: uncharacterized protein LOC104087621 [Nicotiana tomentosiformis]
Tai6.10178.4	osa-miR396a-3p,ath-miR396a-3p,gma-miR396a-3p,cca-miR396c	--	PREDICTED: uncharacterized protein LOC107807147 [Nicotiana tabacum] &gt;XP_018623428.1 PREDICTED: uncharacterized protein LOC104087621 [Nicotiana tomentosiformis]
Tai6.10179.1	stu-miR482d-3p,lja-miR164-5p	--	PREDICTED: histone H4-like isoform X1 [Eucalyptus grandis]
Tai6.10179.2	stu-miR482d-3p	--	PREDICTED: uncharacterized protein LOC107807147 [Nicotiana tabacum] &gt;XP_018623428.1 PREDICTED: uncharacterized protein LOC104087621 [Nicotiana tomentosiformis]
Tai6.1017.1	bdi-miR169m,ptc-miR169s,gma-miR169u,gma-miR169v,ptc-miR172b-5p,ath-miR164b-3p,ptc-miR164f	NDC1	PREDICTED: alternative NAD(P)H-ubiquinone oxidoreductase C1, chloroplastic/mitochondrial [Ipomoea nil]
Tai6.10180.1	ath-miR156g,zma-miR156k-5p,cas-miR156g	TBL11	PREDICTED: protein trichome birefringence-like 10 [Ipomoea nil]
Tai6.10181.1	eun-miR172b-5p,novel_283	--	-
Tai6.10182.1	osa-miR172c,vvi-miR172b,ath-miR172a,sbi-miR172b,mes-miR172c,ath-miR172e-3p,stu-miR172c-3p,aly-miR172e-3p,vvi-miR172a	--	-
Tai6.10183.1	csi-miR166c-5p,ath-miR390a-3p,ptc-miR390d-3p,gma-miR6300,ath-miR390b-3p,gma-miR390a-3p,csi-miR166g-5p	CARB	PREDICTED: carbamoyl-phosphate synthase large chain, chloroplastic-like [Ipomoea nil]
Tai6.10184.1	gma-miR396h	ICR2	PREDICTED: interactor of constitutive active ROPs 3-like isoform X2 [Ipomoea nil] &gt;XP_019199300.1 PREDICTED: interactor of constitutive active ROPs 3-like isoform X2 [Ipomoea nil] &gt;XP_019199301.1 PREDICTED: interactor of constitutive active ROPs 3-like isoform X2 [Ipomoea nil]
Tai6.10185.1	cpa-miR8155	RPS23	PREDICTED: 40S ribosomal protein S23 [Cucumis sativus] &gt;XP_004143809.1 PREDICTED: 40S ribosomal protein S23 [Cucumis sativus] &gt;XP_004149560.1 PREDICTED: 40S ribosomal protein S23 [Cucumis sativus] &gt;XP_008442648.1 PREDICTED: 40S ribosomal protein S23 [Cucumis melo] &gt;XP_008463567.1 PREDICTED: 40S ribosomal protein S23 [Cucumis melo] &gt;XP_008463898.1 PREDICTED: 40S ribosomal protein S2…
Tai6.10188.1	ath-miR5021	TET3	PREDICTED: tetraspanin-3-like [Ipomoea nil]
Tai6.10191.1	hbr-miR156,ptc-miR319i,csi-miR156d-5p,cas-miR157d	--	-
Tai6.10195.1	novel_272,ath-miR5021,novel_236	At5g60050	PREDICTED: BTB/POZ domain-containing protein At5g60050 [Ipomoea nil] &gt;XP_019199258.1 PREDICTED: BTB/POZ domain-containing protein At5g60050 [Ipomoea nil] &gt;XP_019199259.1 PREDICTED: BTB/POZ domain-containing protein At5g60050 [Ipomoea nil] &gt;XP_019199260.1 PREDICTED: BTB/POZ domain-containing protein At5g60050 [Ipomoea nil] &gt;XP_019199261.1 PREDICTED: BTB/POZ domain-containing protein At…
Tai6.10195.2	ath-miR5021,novel_272,novel_236	At5g60050	PREDICTED: BTB/POZ domain-containing protein At5g60050 [Ipomoea nil] &gt;XP_019199258.1 PREDICTED: BTB/POZ domain-containing protein At5g60050 [Ipomoea nil] &gt;XP_019199259.1 PREDICTED: BTB/POZ domain-containing protein At5g60050 [Ipomoea nil] &gt;XP_019199260.1 PREDICTED: BTB/POZ domain-containing protein At5g60050 [Ipomoea nil] &gt;XP_019199261.1 PREDICTED: BTB/POZ domain-containing protein At…
Tai6.10197.1	novel_358,novel_35,novel_179	ACA8	PREDICTED: calcium-transporting ATPase 9, plasma membrane-type-like [Ipomoea nil]
Tai6.10198.1	novel_182,ath-miR169b-5p,ptc-miR530a,gma-miR169v	DDB_G0289943	PREDICTED: uncharacterized protein LOC109191711 isoform X1 [Ipomoea nil]
Tai6.10198.2	novel_182,ath-miR169b-5p,ptc-miR530a,gma-miR169v	DDB_G0289943	PREDICTED: uncharacterized protein LOC109191711 isoform X2 [Ipomoea nil]
Tai6.10202.1	gma-miR172b-5p,bdi-miR169m,gma-miR169v	CPK32	PREDICTED: calcium-dependent protein kinase 32-like [Ipomoea nil]
Tai6.10206.1	gma-miR169v,bdi-miR169m	CPK32	PREDICTED: calcium-dependent protein kinase 32-like [Ipomoea nil]
Tai6.10207.1	novel_250	GK1	PREDICTED: guanylate kinase 2 [Ipomoea nil]
Tai6.10209.1	stu-miR482d-3p,stu-miR398a-5p	--	-
Tai6.1020.1	mdm-miR319b-5p,cas-miR157d,gma-miR167i,novel_196,aly-miR172e-3p,gma-miR167h	SAUR32	hypothetical protein A4A49_05192 [Nicotiana attenuata]
Tai6.10210.1	ath-miR394a	--	PREDICTED: uncharacterized protein LOC109159462 [Ipomoea nil]
Tai6.10211.1	lus-miR172j	ACA5	PREDICTED: calcium-transporting ATPase 9, plasma membrane-type-like [Ipomoea nil]
Tai6.10212.1	hbr-miR156	--	-
Tai6.10213.1	novel_318,novel_240	RSP5	PREDICTED: flagellar radial spoke protein 5 [Ipomoea nil]
Tai6.10215.1	ahy-miR156a	--	-
Tai6.10217.1	mtr-miR171c,osa-miR171b,htu-miR171a	GALT29A	PREDICTED: beta-1,6-galactosyltransferase GALT29A [Ipomoea nil]
Tai6.10218.1	osa-miR414,ath-miR5658	WIP3	PREDICTED: zinc finger protein WIP3-like [Ipomoea nil]
Tai6.10219.1	ath-miR8175	--	-
Tai6.1021.1	nta-miR172b	KIWI	PREDICTED: RNA polymerase II transcriptional coactivator KIWI-like [Ipomoea nil]
Tai6.10221.1	novel_69	--	-
Tai6.10222.1	novel_401	--	PREDICTED: ADP-ribosylation factor 1-like 2 [Ipomoea nil] &gt;XP_019195067.1 PREDICTED: ADP-ribosylation factor 1-like 2 [Ipomoea nil]
Tai6.10222.2	fve-miR156h,ath-miR156g,ath-miR157d,hci-miR156a,cas-miR156g,zma-miR156k-5p,gma-miR156g,ahy-miR156a,stu-miR156f-5p,ath-miR156a-5p,cca-miR156b	--	PREDICTED: ADP-ribosylation factor 1-like 2 [Ipomoea nil] &gt;XP_019195067.1 PREDICTED: ADP-ribosylation factor 1-like 2 [Ipomoea nil]
Tai6.10224.1	ath-miR5021,osa-miR5523	At3g08620	PREDICTED: KH domain-containing protein At3g08620-like isoform X3 [Ipomoea nil]
Tai6.10228.1	stu-miR482a-5p	--	PREDICTED: uncharacterized protein LOC109176468 [Ipomoea nil] &gt;XP_019181453.1 PREDICTED: uncharacterized protein LOC109176468 [Ipomoea nil]
Tai6.10229.3	novel_1,osa-miR159d,mdm-miR159a,pta-miR159a	PER47	anionic peroxidase swpa7 [Ipomoea batatas]
Tai6.1022.1	ath-miR2111a-5p,fve-miR2111c,vvi-miR2111-5p	MED15A	PREDICTED: uncharacterized protein LOC109179494 isoform X1 [Ipomoea nil]
Tai6.1022.2	fve-miR2111c,ath-miR2111a-5p,vvi-miR2111-5p	MED15A	PREDICTED: uncharacterized protein LOC109179494 isoform X2 [Ipomoea nil]
Tai6.10230.1	novel_6	SUVH2	PREDICTED: histone-lysine N-methyltransferase family member SUVH9-like [Ipomoea nil]
Tai6.10232.1	stu-miR172c-3p	CHSB	PREDICTED: chalcone synthase B [Solanum tuberosum]
Tai6.10233.1	lja-miR164-5p,ath-miR5021,novel_321,novel_36	AMT1-1	PREDICTED: ammonium transporter 1 member 1 [Ipomoea nil]
Tai6.10235.1	gma-miR408d,novel_257,ppt-miR408b	--	PREDICTED: uncharacterized protein LOC109176470 isoform X1 [Ipomoea nil]
Tai6.10237.1	novel_4	--	PREDICTED: uncharacterized protein LOC109176471 isoform X1 [Ipomoea nil] &gt;XP_019181457.1 PREDICTED: uncharacterized protein LOC109176471 isoform X1 [Ipomoea nil]
Tai6.10239.1	ath-miR168a-5p,gma-miR168b,bna-miR168b	At4g35335	PREDICTED: CMP-sialic acid transporter 4-like [Ipomoea nil]
Tai6.1023.1	novel_175,ata-miR395b-3p	CBSCBSPB3	PREDICTED: CBS domain-containing protein CBSCBSPB3-like isoform X1 [Ipomoea nil]
Tai6.10242.1	ptc-miR396f	--	PREDICTED: putative G3BP-like protein isoform X1 [Ipomoea nil] &gt;XP_019167116.1 PREDICTED: putative G3BP-like protein isoform X1 [Ipomoea nil]
Tai6.10243.1	hbr-miR156,gma-miR156r,ath-miR157a-5p	TOM5	PREDICTED: mitochondrial import receptor subunit TOM5 homolog [Nicotiana tomentosiformis] &gt;XP_009773898.1 PREDICTED: mitochondrial import receptor subunit TOM5 homolog [Nicotiana sylvestris] &gt;XP_016467711.1 PREDICTED: mitochondrial import receptor subunit TOM5 homolog [Nicotiana tabacum] &gt;XP_019243753.1 PREDICTED: mitochondrial import receptor subunit TOM5 homolog [Nicotiana attenuata]
Tai6.10247.1	ath-miR5021	--	-
Tai6.10249.1	cca-miR156b	N8DT-2	PREDICTED: homogentisate phytyltransferase 1, chloroplastic-like isoform X1 [Ipomoea nil] &gt;XP_019167148.1 PREDICTED: homogentisate phytyltransferase 1, chloroplastic-like isoform X2 [Ipomoea nil]
Tai6.1024.1	ptc-miR530a,vvi-miR172a,osa-miR530-5p,tcc-miR530a,gma-miR5368,stu-miR530,stu-miR172c-3p,mes-miR172c,osa-miR172c,gma-miR159e-5p,ptc-miR164f,vvi-miR172b	At4g08330	PREDICTED: uncharacterized protein LOC109179478 [Ipomoea nil] &gt;XP_019184510.1 PREDICTED: uncharacterized protein LOC109179478 [Ipomoea nil] &gt;XP_019184511.1 PREDICTED: uncharacterized protein LOC109179478 [Ipomoea nil]
Tai6.10250.1	ath-miR5021	HPT1	PREDICTED: homogentisate phytyltransferase 1, chloroplastic-like isoform X1 [Ipomoea nil] &gt;XP_019167148.1 PREDICTED: homogentisate phytyltransferase 1, chloroplastic-like isoform X2 [Ipomoea nil]
Tai6.10251.1	gma-miR396a-3p	NAC078	PREDICTED: NAC domain-containing protein 53-like [Ipomoea nil]
Tai6.10253.1	ath-miR396a-5p,vvi-miR396a,ath-miR396b-5p,gma-miR396h,hbr-miR396a,vvi-miR396b,ppe-miR396a,csi-miR156g-3p	--	PREDICTED: uncharacterized protein LOC109175214 isoform X1 [Ipomoea nil]
Tai6.10254.1	mes-miR477h	UGT75L6	PREDICTED: crocetin glucosyltransferase, chloroplastic-like [Ipomoea nil]
Tai6.10255.1	zma-miR164h-5p,osa-miR164e,gma-miR164b,osa-miR164d,ptc-miR164f	UGT75L6	PREDICTED: crocetin glucosyltransferase, chloroplastic-like [Ipomoea nil]
Tai6.10257.1	atr-miR397a,novel_167	--	PREDICTED: xyloglucan endotransglucosylase/hydrolase 2-like [Ipomoea nil] &gt;BAO57276.1 xyloglucan endotransglucosylase/hydrolase [Ipomoea nil]
Tai6.10258.1	ath-miR5021	TIC22L	PREDICTED: protein TIC 22-like, chloroplastic [Ipomoea nil]
Tai6.10259.1	ptc-miR164f,gma-miR164b,osa-miR164d,zma-miR164h-5p,osa-miR164e	UGT75L6	PREDICTED: crocetin glucosyltransferase, chloroplastic-like [Ipomoea nil]
Tai6.1025.1	novel_359	MED15A	PREDICTED: mediator of RNA polymerase II transcription subunit 15a-like isoform X5 [Ipomoea nil]
Tai6.1025.2	novel_359	MED15A	PREDICTED: mediator of RNA polymerase II transcription subunit 15a-like isoform X7 [Ipomoea nil]
Tai6.10260.1	novel_80	MED27	PREDICTED: mediator of RNA polymerase II transcription subunit 27 [Ipomoea nil]
Tai6.10266.1	gma-miR396h,vvi-miR396b,vvi-miR396a,ath-miR396a-5p,ptc-miR319i,ppe-miR396a	NTH1	PREDICTED: endonuclease III homolog 1, chloroplastic-like [Ipomoea nil]
Tai6.10268.1	cas-miR157d,novel_148,pta-miR156a,novel_279	INT1	PREDICTED: inositol transporter 1 isoform X1 [Ipomoea nil]
Tai6.10269.1	cme-miR858	INT1	PREDICTED: inositol transporter 1 isoform X1 [Ipomoea nil]
Tai6.1026.1	gma-miR319q,pab-miR319d,pta-miR319,ath-miR319c,ppt-miR319a,gma-miR319c	SULTR4	PREDICTED: probable sulfate transporter 4.2 [Ipomoea nil] &gt;XP_019192796.1 PREDICTED: probable sulfate transporter 4.2 [Ipomoea nil]
Tai6.1026.2	gma-miR319c,ppt-miR319a,ath-miR319c,pta-miR319,gma-miR319q,pab-miR319d	SULTR4	PREDICTED: probable sulfate transporter 4.2 [Ipomoea nil] &gt;XP_019192796.1 PREDICTED: probable sulfate transporter 4.2 [Ipomoea nil]
Tai6.1026.3	pta-miR319,pab-miR319d,gma-miR319q,ppt-miR319a,gma-miR319c,ath-miR319c	SULTR4	PREDICTED: probable sulfate transporter 4.2 [Ipomoea nil] &gt;XP_019192796.1 PREDICTED: probable sulfate transporter 4.2 [Ipomoea nil]
Tai6.1026.4	ath-miR319c,gma-miR319c,ppt-miR319a,gma-miR319q,pab-miR319d,pta-miR319	SULTR4	PREDICTED: probable sulfate transporter 4.2 [Ipomoea nil] &gt;XP_019192796.1 PREDICTED: probable sulfate transporter 4.2 [Ipomoea nil]
Tai6.10272.1	osa-miR414	CYCU4-1	PREDICTED: cyclin-U4-1 [Ipomoea nil]
Tai6.10274.1	ath-miR5021,pta-miR156b,stu-miR391-5p	--	SUP2, partial [Nicotiana tabacum]
Tai6.10275.1	gma-miR396h	Os09g0314400	PREDICTED: probable protein phosphatase 2C 67 isoform X2 [Ipomoea nil]
Tai6.10276.1	osa-miR414,gra-miR167c	--	PREDICTED: uncharacterized protein LOC109155605 [Ipomoea nil]
Tai6.10280.1	gma-miR168b,novel_332,osa-miR168a-5p	5MAT1	PREDICTED: malonyl-coenzyme:anthocyanin 5-O-glucoside-6&apos;&apos;&apos;-O-malonyltransferase-like [Ipomoea nil]
Tai6.10281.1	cpa-miR166e,hbr-miR476,mtr-miR2673a,aly-miR156f-3p,gma-miR166m	--	PREDICTED: uncharacterized protein LOC109156035 [Ipomoea nil]
Tai6.10283.1	csi-miR156g-3p,cas-miR156g,gma-miR156g,ahy-miR156a	RGGA	PREDICTED: plasminogen activator inhibitor 1 RNA-binding protein-like [Ipomoea nil]
Tai6.10284.1	ath-miR5021,osa-miR5539a	--	PREDICTED: uncharacterized protein LOC109156182 [Ipomoea nil] &gt;XP_019159600.1 PREDICTED: uncharacterized protein LOC109156182 [Ipomoea nil]
Tai6.10285.1	bdi-miR395p-3p,osa-miR414,gma-miR396a-3p,osa-miR396a-3p,mtr-miR2673a	ERF13	PREDICTED: ethylene-responsive transcription factor 13-like [Ipomoea nil]
Tai6.10289.1	ata-miR395b-3p	ERF034	PREDICTED: ethylene-responsive transcription factor ERF039 [Ipomoea nil]
Tai6.1028.1	fve-miR2111c,rgl-miR5138,pab-miR3711	MTP11	PREDICTED: metal tolerance protein 11 isoform X1 [Ipomoea nil]
Tai6.10292.1	novel_47	--	PREDICTED: uncharacterized protein LOC109155570 isoform X1 [Ipomoea nil]
Tai6.10294.1	ppt-miR408b,gma-miR408d	--	-
Tai6.10296.1	novel_82,ath-miR858a	--	PREDICTED: uncharacterized protein LOC104094238 [Nicotiana tomentosiformis]
Tai6.10298.1	mes-miR477a,aly-miR165a-5p,gma-miR164b,osa-miR164d,ptc-miR164f	rlmN	PREDICTED: uncharacterized protein LOC109161356 [Ipomoea nil]
Tai6.10299.1	novel_34	--	PREDICTED: uncharacterized protein LOC104212567 [Nicotiana sylvestris] &gt;XP_016462008.1 PREDICTED: uncharacterized protein LOC107785260 [Nicotiana tabacum]
Tai6.102.1	ath-miR157d,csi-miR166c-5p,ath-miR5658,osa-miR414	At3g07870	PREDICTED: F-box protein At3g07870-like [Ipomoea nil]
Tai6.102.2	aly-miR157d-3p	AHK2	PREDICTED: histidine kinase 2-like isoform X1 [Ipomoea nil] &gt;XP_019162777.1 PREDICTED: histidine kinase 2-like isoform X1 [Ipomoea nil]
Tai6.10301.1	novel_289,hbr-miR476	--	PREDICTED: cysteine synthase [Ipomoea nil] &gt;XP_019180381.1 PREDICTED: cysteine synthase [Ipomoea nil] &gt;XP_019180383.1 PREDICTED: cysteine synthase [Ipomoea nil]
Tai6.10302.1	sly-miR403-5p	PBD2	PREDICTED: proteasome subunit beta type-2-B [Ipomoea nil]
Tai6.10303.1	gma-miR6300	PBD1	PREDICTED: proteasome subunit beta type-2-B [Ipomoea nil]
Tai6.10305.1	novel_178,osa-miR414,osa-miR396f-5p	STY17	PREDICTED: serine/threonine-protein kinase STY17-like [Ipomoea nil] &gt;XP_019180475.1 PREDICTED: serine/threonine-protein kinase STY17-like [Ipomoea nil] &gt;BAO57281.1 protein kinase family protein [Ipomoea nil]
Tai6.10305.2	novel_178,osa-miR396f-5p,osa-miR414	STY17	PREDICTED: serine/threonine-protein kinase STY17-like [Ipomoea nil] &gt;XP_019180475.1 PREDICTED: serine/threonine-protein kinase STY17-like [Ipomoea nil] &gt;BAO57281.1 protein kinase family protein [Ipomoea nil]
Tai6.10308.1	csi-miR156g-3p,mtr-miR172a,novel_228	CRL	PREDICTED: chromophore lyase CRL, chloroplastic [Ipomoea nil]
Tai6.10309.1	pab-miR858a	CRL	PREDICTED: uncharacterized protein LOC109189939 [Ipomoea nil]
Tai6.1030.1	osa-miR396e-5p	GLCAT14B	PREDICTED: beta-glucuronosyltransferase GlcAT14B-like [Ipomoea nil]
Tai6.10310.1	ath-miR5021,pab-miR319e	IRX10L	PREDICTED: probable beta-1,4-xylosyltransferase IRX10L [Ipomoea nil]
Tai6.10312.1	vvi-miR845c	--	-
Tai6.10315.1	fve-miR396e,vca-miR396b-5p,osa-miR396f-5p,osa-miR396e-5p	At4g18930	PREDICTED: cyclic phosphodiesterase-like isoform X2 [Ipomoea nil] &gt;XP_019190205.1 PREDICTED: cyclic phosphodiesterase-like isoform X2 [Ipomoea nil]
Tai6.10317.1	ath-miR172a,stu-miR172c-3p	TMN11	PREDICTED: transmembrane 9 superfamily member 11 [Ipomoea nil]
Tai6.10318.1	ath-miR5021,novel_204	--	-
Tai6.10319.1	novel_266	--	-
Tai6.1031.1	atr-miR397a,csi-miR396a-3p,zma-miR396g-3p,osa-miR1873,hbr-miR156,csi-miR156d-5p	RPL23A	PREDICTED: 60S ribosomal protein L23A isoform X2 [Ipomoea nil] &gt;XP_019192817.1 PREDICTED: 60S ribosomal protein L23A isoform X2 [Ipomoea nil]
Tai6.10321.1	novel_259,tae-miR395b,mtr-miR395g,zma-miR396g-3p,osa-miR414,ath-miR168a-3p,cca-miR396a-3p,vca-miR168b-3p,stu-miR396-3p	NRPA1	PREDICTED: DNA-directed RNA polymerase I subunit 1-like isoform X2 [Ipomoea nil]
Tai6.10326.1	osa-miR159a.1	--	PREDICTED: uncharacterized protein At2g39795, mitochondrial-like [Ipomoea nil]
Tai6.10327.1	novel_81,rgl-miR5139	--	-
Tai6.10333.1	mtr-miR2673a	--	PREDICTED: uncharacterized protein LOC109157655 [Ipomoea nil]
Tai6.10335.1	zma-miR162-3p,novel_174	--	-
Tai6.10337.1	novel_48	At1g26850	PREDICTED: probable methyltransferase PMT2 [Ipomoea nil] &gt;XP_019165881.1 PREDICTED: probable methyltransferase PMT2 [Ipomoea nil] &gt;XP_019165883.1 PREDICTED: probable methyltransferase PMT2 [Ipomoea nil]
Tai6.10337.2	novel_314,novel_48	At1g26850	PREDICTED: probable methyltransferase PMT2 [Ipomoea nil] &gt;XP_019165881.1 PREDICTED: probable methyltransferase PMT2 [Ipomoea nil] &gt;XP_019165883.1 PREDICTED: probable methyltransferase PMT2 [Ipomoea nil]
Tai6.10337.3	novel_48	At1g26850	PREDICTED: probable methyltransferase PMT2 [Ipomoea nil] &gt;XP_019165881.1 PREDICTED: probable methyltransferase PMT2 [Ipomoea nil] &gt;XP_019165883.1 PREDICTED: probable methyltransferase PMT2 [Ipomoea nil]
Tai6.10337.4	novel_48,novel_314	At1g26850	PREDICTED: probable methyltransferase PMT2 [Ipomoea nil] &gt;XP_019165881.1 PREDICTED: probable methyltransferase PMT2 [Ipomoea nil] &gt;XP_019165883.1 PREDICTED: probable methyltransferase PMT2 [Ipomoea nil]
Tai6.10337.5	novel_48	At1g26850	PREDICTED: probable methyltransferase PMT2 [Ipomoea nil] &gt;XP_019165881.1 PREDICTED: probable methyltransferase PMT2 [Ipomoea nil] &gt;XP_019165883.1 PREDICTED: probable methyltransferase PMT2 [Ipomoea nil]
Tai6.10337.6	novel_48	At1g26850	PREDICTED: probable methyltransferase PMT2 [Ipomoea nil] &gt;XP_019165881.1 PREDICTED: probable methyltransferase PMT2 [Ipomoea nil] &gt;XP_019165883.1 PREDICTED: probable methyltransferase PMT2 [Ipomoea nil]
Tai6.10337.7	novel_48	At1g26850	PREDICTED: probable methyltransferase PMT2 [Ipomoea nil] &gt;XP_019165881.1 PREDICTED: probable methyltransferase PMT2 [Ipomoea nil] &gt;XP_019165883.1 PREDICTED: probable methyltransferase PMT2 [Ipomoea nil]
Tai6.10339.1	novel_335	CSE	PREDICTED: caffeoylshikimate esterase [Ipomoea nil]
Tai6.1033.1	vun-miR164,mtr-miR169f	--	PREDICTED: uncharacterized protein LOC109189523 [Ipomoea nil] &gt;XP_019195682.1 PREDICTED: uncharacterized protein LOC109189523 [Ipomoea nil] &gt;XP_019195690.1 PREDICTED: uncharacterized protein LOC109189523 [Ipomoea nil] &gt;XP_019195696.1 PREDICTED: uncharacterized protein LOC109189523 [Ipomoea nil]
Tai6.10340.1	osa-miR397b,ath-miR5658	--	Clavata3/esr-related 43 [Dorcoceras hygrometricum]
Tai6.10342.2	bdi-miR395p-3p,osa-miR5532,osa-miR395c	R1B-16	PREDICTED: uncharacterized protein LOC109160889 [Ipomoea nil]
Tai6.10342.3	bdi-miR395p-3p,osa-miR5532,osa-miR395c	R1B-16	PREDICTED: putative late blight resistance protein homolog R1B-14 [Ipomoea nil]
Tai6.10343.1	ath-miR858a,hbr-miR396a,ath-miR858b,sly-miR6027-3p,ppe-miR858,cme-miR858,ppt-miR894	R1B-16	PREDICTED: putative late blight resistance protein homolog R1B-14 [Ipomoea nil]
Tai6.10343.2	osa-miR159f,pta-miR159a,sly-miR6027-3p,mdm-miR159a,aqc-miR159,bdi-miR159a-3p,pab-miR319e,pta-miR319,ppt-miR319a,mtr-miR319a-3p,gma-miR319c	R1A-10	PREDICTED: putative late blight resistance protein homolog R1B-14 [Ipomoea nil]
Tai6.10344.1	cas-miR156g,novel_113	R1A-3	PREDICTED: putative late blight resistance protein homolog R1B-14 [Ipomoea nil]
Tai6.10346.1	gma-miR395d,osa-miR166h-5p,sly-miR6027-3p,ata-miR395b-3p,bna-miR167d,ptc-miR167f-5p,tae-miR395b,stu-miR482b-3p,gma-miR168b	R1B-16	PREDICTED: putative late blight resistance protein homolog R1B-14 [Ipomoea nil]
Tai6.10347.1	osa-miR5532,cas-miR157d	R1B-13	PREDICTED: uncharacterized protein LOC109160889 [Ipomoea nil]
Tai6.10348.1	novel_321	--	PREDICTED: putative late blight resistance protein homolog R1B-14 [Ipomoea nil]
Tai6.10351.1	ath-miR5658	--	PREDICTED: uncharacterized protein LOC109186761 [Ipomoea nil]
Tai6.10352.2	zma-miR164h-5p,novel_350	--	PREDICTED: receptor-like protein 12 [Ipomoea nil]
Tai6.10353.3	stu-miR172c-3p,ath-miR172a,aly-miR172e-3p	--	PREDICTED: receptor-like protein 12 [Ipomoea nil]
Tai6.10353.5	stu-miR172c-3p	--	PREDICTED: receptor-like protein 12 [Ipomoea nil]
Tai6.10353.6	mtr-miR395g,mtr-miR395a,mtr-miR319a-5p,tae-miR395b,ath-miR395a,pab-miR395,osa-miR395o,ata-miR395b-3p,ath-miR168a-3p,osa-miR395b,gma-miR395d,mtr-miR395h	RLP12	PREDICTED: receptor-like protein 12 [Ipomoea nil]
Tai6.10353.7	cas-miR162b,mtr-miR319a-5p,ath-miR168a-3p,pta-miR156b,pta-miR156a	RLP12	PREDICTED: receptor-like protein 12 [Ipomoea nil]
Tai6.10354.1	zma-miR164h-5p	--	PREDICTED: receptor-like protein 12 [Ipomoea nil]
Tai6.10354.2	ath-miR156a-5p,stu-miR156f-5p,ppe-miR393a	RLP12	PREDICTED: receptor-like protein 12 [Ipomoea nil]
Tai6.10354.3	ath-miR156a-5p,stu-miR156f-5p,ppe-miR393a	RLP12	PREDICTED: receptor-like protein 12 [Ipomoea nil]
Tai6.10354.6	ath-miR156a-5p,stu-miR156f-5p,ppe-miR393a	RLP12	PREDICTED: receptor-like protein 12 [Ipomoea nil]
Tai6.10356.1	gma-miR6300	--	PREDICTED: uncharacterized protein LOC109189836 [Ipomoea nil]
Tai6.10357.1	novel_91,cpa-miR8155	ALY3	PREDICTED: protein ALWAYS EARLY 3-like isoform X1 [Ipomoea nil]
Tai6.10358.1	stu-miR156f-5p,ath-miR156a-5p,ppe-miR393a	RLP12	PREDICTED: receptor-like protein 12 [Ipomoea nil]
Tai6.10359.1	gma-miR6300,novel_83,novel_208,ath-miR5021	TDR	PREDICTED: leucine-rich repeat receptor-like protein kinase TDR [Ipomoea nil]
Tai6.10360.1	mtr-miR172a,ptc-miR172i,sbi-miR172b,ath-miR172c,fve-miR1511,stu-miR172c-3p,gma-miR169v	RPL15	PREDICTED: 60S ribosomal protein L15-like [Ipomoea nil]
Tai6.10361.1	novel_112	POLR3D	PREDICTED: uncharacterized protein LOC109186516 [Ipomoea nil] &gt;XP_019192069.1 PREDICTED: uncharacterized protein LOC109186516 [Ipomoea nil]
Tai6.10363.1	ath-miR5021	--	PREDICTED: uncharacterized protein LOC109186517 isoform X1 [Ipomoea nil]
Tai6.10364.1	cpa-miR166e	BIOF	PREDICTED: 8-amino-7-oxononanoate synthase [Ipomoea nil]
Tai6.10365.1	ath-miR5658	ATG3	PREDICTED: autophagy-related protein 3 [Ipomoea nil] &gt;XP_019192074.1 PREDICTED: autophagy-related protein 3 [Ipomoea nil] &gt;XP_019192075.1 PREDICTED: autophagy-related protein 3 [Ipomoea nil]
Tai6.10366.1	hbr-miR396a	ERF5	PREDICTED: ethylene-responsive transcription factor 5-like [Ipomoea nil]
Tai6.10368.1	novel_358,novel_275,gma-miR172b-5p,novel_211	UQCC1	PREDICTED: ubiquinol-cytochrome-c reductase complex assembly factor 1 [Ipomoea nil] &gt;XP_019191554.1 PREDICTED: ubiquinol-cytochrome-c reductase complex assembly factor 1 [Ipomoea nil]
Tai6.10369.1	ptc-miR167f-5p,bna-miR167d,csi-miR156g-3p	WRAP73	PREDICTED: WD repeat-containing protein WRAP73 [Ipomoea nil]
Tai6.10370.1	novel_220,aly-miR165a-5p,csi-miR166c-5p,novel_222,csi-miR477b-5p,vca-miR166a-5p,osa-miR166c-5p,mes-miR477d	PUB52	PREDICTED: U-box domain-containing protein 35-like isoform X1 [Ipomoea nil] &gt;XP_019192270.1 PREDICTED: U-box domain-containing protein 35-like isoform X1 [Ipomoea nil]
Tai6.10372.1	osa-miR1861b,vun-miR164,ptc-miR172i,ath-miR8179	APS1	VSP-like protein 2 [Ipomoea batatas]
Tai6.10373.1	osa-miR530-5p,stu-miR172c-3p,osa-miR5083	HEX6	PREDICTED: hexose carrier protein HEX6-like isoform X2 [Ipomoea nil]
Tai6.10374.1	novel_417	HEX6	PREDICTED: hexose carrier protein HEX6 isoform X2 [Ipomoea nil]
Tai6.10375.1	hbr-miR156	SOT7	PREDICTED: cytosolic sulfotransferase 7-like [Ipomoea nil] &gt;XP_019192028.1 PREDICTED: cytosolic sulfotransferase 7-like [Ipomoea nil]
Tai6.10376.1	novel_175	EMF2	PREDICTED: polycomb group protein EMBRYONIC FLOWER 2 isoform X2 [Ipomoea nil]
Tai6.10377.1	sly-miR167b-3p	--	-
Tai6.10378.1	vvi-miR166a,osa-miR166i-3p	RABD2A	PREDICTED: ras-related protein RABD2a [Ipomoea nil]
Tai6.10379.1	gma-miR6300	EMF2	PREDICTED: polycomb group protein EMBRYONIC FLOWER 2 isoform X1 [Ipomoea nil]
Tai6.10380.1	pta-miR156a,hbr-miR156,ath-miR5021	--	-
Tai6.10381.1	bna-miR167d,vvi-miR167c,ssp-miR1128,ath-miR167c-5p,aqc-miR167	AMC1	PREDICTED: metacaspase-1-like [Ipomoea nil]
Tai6.10383.1	eun-miR159-3p,osa-miR167d-5p,ath-miR167d,novel_295,bna-miR167d	At1g04910	PREDICTED: uncharacterized protein At1g04910-like [Ipomoea nil]
Tai6.10384.1	eun-miR172b-5p	--	PREDICTED: uncharacterized protein LOC109147069 isoform X1 [Ipomoea nil] &gt;XP_019150247.1 PREDICTED: uncharacterized protein LOC109147069 isoform X1 [Ipomoea nil] &gt;XP_019150249.1 PREDICTED: uncharacterized protein LOC109147069 isoform X1 [Ipomoea nil] &gt;XP_019150250.1 PREDICTED: uncharacterized protein LOC109147069 isoform X1 [Ipomoea nil]
Tai6.10386.1	novel_401,sly-miR166c-5p,hbr-miR156	At1g13570	PREDICTED: F-box/FBD/LRR-repeat protein At1g13570-like [Ipomoea nil] &gt;XP_019150275.1 PREDICTED: F-box/FBD/LRR-repeat protein At1g13570-like [Ipomoea nil]
Tai6.10386.2	novel_401,sly-miR166c-5p	At1g13570	PREDICTED: F-box/FBD/LRR-repeat protein At1g13570-like [Ipomoea nil] &gt;XP_019150275.1 PREDICTED: F-box/FBD/LRR-repeat protein At1g13570-like [Ipomoea nil]
Tai6.10387.1	cas-miR157d,gma-miR6300	ATJ13	PREDICTED: chaperone protein dnaJ 13-like [Ipomoea nil]
Tai6.1038.1	rgl-miR5138,osa-miR530-5p,novel_400	RPS16	PREDICTED: protein YLS9-like [Ipomoea nil]
Tai6.10390.1	osa-miR166g-5p,stu-miR172c-3p,novel_397	HINT4	PREDICTED: bifunctional adenosine 5&apos;-phosphosulfate phosphorylase/adenylylsulfatase HINT4 [Ipomoea nil]
Tai6.10392.1	aof-miR482a	PME68	PREDICTED: F-box/FBD/LRR-repeat protein At1g13570-like [Ipomoea nil] &gt;XP_019150275.1 PREDICTED: F-box/FBD/LRR-repeat protein At1g13570-like [Ipomoea nil]
Tai6.10393.1	ppt-miR171a	--	PREDICTED: uncharacterized protein LOC100260985 isoform X4 [Vitis vinifera]
Tai6.10394.1	mtr-miR395g,stu-miR171b-3p,osa-miR168a-5p	At3g58590	PREDICTED: pentatricopeptide repeat-containing protein At3g58590 [Ipomoea nil]
Tai6.10395.1	htu-miR171a,osa-miR156b-3p,mtr-miR171c,aly-miR156f-3p,novel_77,novel_318	--	PREDICTED: uncharacterized protein LOC109189563 [Ipomoea nil]
Tai6.10397.1	novel_178,ath-miR156g,novel_25,cas-miR156g,ath-miR5021	TIC32	PREDICTED: short-chain dehydrogenase TIC 32, chloroplastic-like [Ipomoea nil]
Tai6.1039.1	novel_174,osa-miR162b,novel_278,cln-miR162,tcc-miR530a	--	PREDICTED: uncharacterized protein LOC109189612 [Ipomoea nil] &gt;XP_019195779.1 PREDICTED: uncharacterized protein LOC109189612 [Ipomoea nil] &gt;XP_019195785.1 PREDICTED: uncharacterized protein LOC109189612 [Ipomoea nil]
Tai6.103.1	osa-miR166k-5p,novel_275,ath-miR5658	HK5	PREDICTED: F-box protein At3g07870-like [Ipomoea nil]
Tai6.10400.1	novel_14,aly-miR172e-3p	--	PREDICTED: uncharacterized protein LOC109189715 [Ipomoea nil]
Tai6.10401.1	novel_400,csi-miR171b-5p,gma-miR6300	--	-
Tai6.10402.1	ata-miR395b-3p	At5g47570	PREDICTED: NADH dehydrogenase [ubiquinone] 1 beta subcomplex subunit 8, mitochondrial [Ipomoea nil]
Tai6.10403.1	aly-miR157d-3p	--	PREDICTED: L-lactate dehydrogenase A-like [Ipomoea nil]
Tai6.10405.1	osa-miR5083,novel_273,sly-miR166c-5p	SKU5	PREDICTED: monocopper oxidase-like protein SKU5 [Ipomoea nil]
Tai6.10405.2	osa-miR5083,sly-miR166c-5p,novel_273	SKU5	PREDICTED: monocopper oxidase-like protein SKU5 [Ipomoea nil]
Tai6.10407.1	cas-miR157d	fusA1	PREDICTED: elongation factor G-2, chloroplastic-like [Ipomoea nil]
Tai6.10409.1	ptc-miR530a,eun-miR172a-5p	PGM1	PREDICTED: phosphoglucomutase, cytoplasmic [Ipomoea nil]
Tai6.10411.1	ptc-miR396f,ath-miR396b-5p,gma-miR396h,gma-miR6300,ath-miR396a-5p,vvi-miR396a,ppe-miR396a,fve-miR396e,vvi-miR396b	PGM1	PREDICTED: phosphoglucomutase, cytoplasmic [Ipomoea nil]
Tai6.10414.1	gma-miR396h,novel_279	--	PREDICTED: dynein light chain LC6, flagellar outer arm-like [Ipomoea nil]
Tai6.10418.1	novel_148	At5g08180	PREDICTED: H/ACA ribonucleoprotein complex subunit 2-like protein [Ipomoea nil] &gt;XP_019167018.1 PREDICTED: H/ACA ribonucleoprotein complex subunit 2-like protein [Ipomoea nil]
Tai6.10421.1	osa-miR164d,hci-miR164a,gma-miR164b,osa-miR164e	AHL17	PREDICTED: AT-hook motif nuclear-localized protein 17-like [Ipomoea nil]
Tai6.10423.1	ath-miR8175	--	PREDICTED: universal stress protein PHOS34 [Ipomoea nil]
Tai6.10424.1	osa-miR414	AED3	PREDICTED: aspartyl protease AED3-like isoform X1 [Ipomoea nil]
Tai6.10425.1	novel_132,stu-miR482a-5p	PGI1	Glucose-6-phosphate isomerase [Glycine soja]
Tai6.10426.1	ahy-miR156a,novel_225,hci-miR156a,novel_266,csi-miR156d-5p	PGI1	PREDICTED: glucose-6-phosphate isomerase 1, chloroplastic [Ipomoea nil]
Tai6.10427.1	stu-miR156f-5p	--	-
Tai6.1042.1	pta-miR156a,ath-miR5658,rgl-miR5139,ath-miR5021,pta-miR156b	AGAL2	PREDICTED: alpha-galactosidase-like [Ipomoea nil]
Tai6.10430.1	vvi-miR396b,rgl-miR5138,ath-miR396b-5p	WDTC1	PREDICTED: WD and tetratricopeptide repeats protein 1-like isoform X1 [Ipomoea nil]
Tai6.10431.1	vun-miR164	CUTA	PREDICTED: protein CutA, chloroplastic [Ipomoea nil]
Tai6.10434.1	nta-miR172b,novel_34,novel_267	At5g49980	PREDICTED: transport inhibitor response 1-like protein [Ipomoea nil]
Tai6.10435.1	cas-miR11592	RPL17	PREDICTED: 50S ribosomal protein L17, chloroplastic [Ipomoea nil]
Tai6.10439.1	osa-miR1436	--	PREDICTED: uncharacterized protein LOC109151438 [Ipomoea nil]
Tai6.1043.1	cas-miR156g,ath-miR156a-5p,novel_236,novel_267,ath-miR156g,zma-miR156k-5p	--	PREDICTED: testis-expressed sequence 2 protein-like [Ipomoea nil]
Tai6.10440.1	novel_114,novel_257,sly-miR168a-3p	OsI_35105	PREDICTED: pyruvate kinase 1, cytosolic-like isoform X1 [Ipomoea nil]
Tai6.10441.1	novel_332,ath-miR8175	--	-
Tai6.10441.4	hci-miR164a	U2AF35B	PREDICTED: splicing factor U2af small subunit B-like [Ipomoea nil] &gt;XP_019152712.1 PREDICTED: splicing factor U2af small subunit B-like [Ipomoea nil] &gt;XP_019152722.1 PREDICTED: splicing factor U2af small subunit B-like [Ipomoea nil]
Tai6.10443.1	csi-miR156g-3p	--	-
Tai6.10444.1	zma-miR156k-5p,cas-miR156g	FK	PREDICTED: delta(14)-sterol reductase [Ipomoea nil]
Tai6.10446.1	osa-miR414	HDT1	PREDICTED: histone deacetylase HDT1-like isoform X2 [Ipomoea nil]
Tai6.10447.1	vca-miR166c-5p,mdm-miR396a,ppt-miR160b,ptc-miR160g,vvi-miR396b,aly-miR165a-5p,fve-miR159a-5p,gma-miR396h,ath-miR396a-5p	ROS1	PREDICTED: protein ROS1-like [Ipomoea nil]
Tai6.10449.1	novel_287,rgl-miR5138	ELC	PREDICTED: protein ELC-like [Ipomoea nil]
Tai6.10450.1	novel_400	--	PREDICTED: uncharacterized protein LOC109160228 isoform X1 [Ipomoea nil] &gt;XP_019164015.1 PREDICTED: uncharacterized protein LOC109160228 isoform X1 [Ipomoea nil] &gt;XP_019164016.1 PREDICTED: uncharacterized protein LOC109160228 isoform X1 [Ipomoea nil] &gt;XP_019164017.1 PREDICTED: uncharacterized protein LOC109160228 isoform X1 [Ipomoea nil] &gt;XP_019164018.1 PREDICTED: uncharacterized prot…
Tai6.10451.1	fve-miR159c,pta-miR159a,osa-miR159f,osa-miR159a.1,mdm-miR159a,osa-miR159d,ath-miR159b-3p,osa-miR159c,gma-miR319c,ath-miR159a,osa-miR159e,pta-miR319,pta-miR159c,sof-miR159c,ath-miR159c,novel_1,bdi-miR159a-3p,pab-miR319d,novel_159	--	PREDICTED: testis-expressed sequence 10 protein homolog [Ipomoea nil]
Tai6.10452.1	novel_266,hbr-miR476	LKR/SDH	PREDICTED: alpha-aminoadipic semialdehyde synthase [Ipomoea nil]
Tai6.10452.2	ath-miR162a-3p,gma-miR168b,bdi-miR162,zma-miR162-3p,osa-miR162b	LKR/SDH	PREDICTED: alpha-aminoadipic semialdehyde synthase [Ipomoea nil]
Tai6.10453.1	osa-miR530-5p,ath-miR172c	--	PREDICTED: uncharacterized protein LOC109190603 isoform X2 [Ipomoea nil]
Tai6.10460.1	novel_206	--	-
Tai6.10461.1	novel_205,mdm-miR1511	2022-03-08	PREDICTED: E3 ubiquitin-protein ligase MARCH8-like [Ipomoea nil]
Tai6.10462.1	mtr-miR2673a,novel_187	At1g16860	PREDICTED: uncharacterized membrane protein At1g16860-like [Ipomoea nil] &gt;XP_019196611.1 PREDICTED: uncharacterized membrane protein At1g16860-like [Ipomoea nil]
Tai6.10463.1	ath-miR5021	GLCAT14A	PREDICTED: beta-glucuronosyltransferase GlcAT14A-like [Ipomoea nil]
Tai6.10465.1	ath-miR164a,gma-miR156r,pta-miR156a,pab-miR319d,ptc-miR164f,gma-miR390e,ath-miR157d,hbr-miR156,gma-miR164b,osa-miR164d,pta-miR156b,osa-miR164e,ppt-miR390c-5p,cas-miR157d,ath-miR164c-5p,mtr-miR2673a,zma-miR164h-5p,hci-miR164a,csi-miR156d-5p,novel_240	RCF3	PREDICTED: KH domain-containing protein HEN4 [Ipomoea nil]
Tai6.10466.1	aly-miR157d-3p	BBX32	PREDICTED: B-box zinc finger protein 32-like [Ipomoea nil]
Tai6.10467.1	novel_135	MNS1	PREDICTED: mannosyl-oligosaccharide 1,2-alpha-mannosidase MNS1 [Ipomoea nil]
Tai6.10468.1	novel_289	MTPC4	PREDICTED: metal tolerance protein C4 [Ipomoea nil]
Tai6.1046.1	ath-miR159a	--	PREDICTED: testis-expressed sequence 2 protein-like [Ipomoea nil]
Tai6.10474.1	ath-miR5021	--	-
Tai6.10476.1	cpa-miR8155,rgl-miR5139	radA	PREDICTED: uncharacterized protein LOC109190643 isoform X3 [Ipomoea nil]
Tai6.10479.1	vvi-miR396b,vvi-miR396a	--	-
Tai6.10481.1	ath-miR5021	HXK1	PREDICTED: hexokinase-1 [Ipomoea nil]
Tai6.10483.1	vvi-miR2111-5p,stu-miR482c,gma-miR6300,ppe-miR398b,fve-miR2111c,ath-miR2111a-5p,gma-miR408d,ath-miR408-3p,vun-miR164,stu-miR398a-3p,csi-miR403a-5p	LYK3	PREDICTED: lysM domain receptor-like kinase 3 [Ipomoea nil]
Tai6.10487.1	hvu-miR397a	ABCG36	PREDICTED: ABC transporter G family member 35-like [Ipomoea nil]
Tai6.10488.1	ath-miR5021,novel_304	--	-
Tai6.1048.1	osa-miR168a-5p,gma-miR6300,osa-miR172c,eun-miR172a-5p,ath-miR5658,gma-miR390b-5p,vvi-miR172b,mes-miR172c,cas-miR11592,vvi-miR172a	LRX2	PREDICTED: leucine-rich repeat extensin-like protein 2 [Ipomoea nil]
Tai6.10490.1	hbr-miR156,ptc-miR171c,gma-miR5368,pta-miR156b,bdi-miR395p-3p,gma-miR172b-5p,ath-miR156a-5p,ahy-miR156a,ath-miR164a,novel_48,aqc-miR171f,ath-miR172c,zma-miR156k-5p,novel_228	Dmxl1	PREDICTED: uncharacterized protein LOC109185807 [Ipomoea nil]
Tai6.10491.1	ath-miR156a-5p,pta-miR156b,ath-miR5021,cas-miR156g,bdi-miR395p-3p,gma-miR6300	BHLH13	HLH4 [Ipomoea batatas]
Tai6.10491.2	pta-miR156b,ath-miR5021,gma-miR6300,bdi-miR395p-3p	BHLH13	HLH4 [Ipomoea batatas]
Tai6.10492.1	ppt-miR408b,stu-miR172c-3p,gma-miR408d	WNK4	PREDICTED: probable serine/threonine-protein kinase WNK10 [Ipomoea nil]
Tai6.10494.1	osa-miR414	APF2	PREDICTED: aspartyl protease family protein 2 [Ipomoea nil]
Tai6.10494.3	mtr-miR156b-3p,stu-miR171d-5p,aly-miR156f-3p,ath-miR5021,novel_274,sly-miR171b-5p,osa-miR156b-3p	--	PREDICTED: uncharacterized protein LOC109185797 [Ipomoea nil]
Tai6.10496.1	ath-miR5021	At3g61800	PREDICTED: UV-stimulated scaffold protein A homolog [Ipomoea nil]
Tai6.10497.1	novel_320,sbi-miR172b,stu-miR172c-3p,stu-miR398a-5p	--	PREDICTED: uncharacterized protein LOC109185739 [Ipomoea nil]
Tai6.10499.1	ath-miR156g,hci-miR156a,stu-miR156f-5p,ath-miR156a-5p,cas-miR156g	WSD1	PREDICTED: O-acyltransferase WSD1-like [Ipomoea nil]
Tai6.1049.1	hbr-miR476,osa-miR1861d,osa-miR1861b,stu-miR482d-3p	FRS5	PREDICTED: protein FAR1-RELATED SEQUENCE 5 isoform X1 [Ipomoea nil] &gt;XP_019195869.1 PREDICTED: protein FAR1-RELATED SEQUENCE 5 isoform X1 [Ipomoea nil] &gt;XP_019195874.1 PREDICTED: protein FAR1-RELATED SEQUENCE 5 isoform X1 [Ipomoea nil]
Tai6.104.1	stu-miR172c-3p,csi-miR403b-5p,osa-miR172c,sbi-miR172b	PAT1	PREDICTED: scarecrow-like protein 21 isoform X2 [Ipomoea nil]
Tai6.10500.1	novel_148,cas-miR162b	ATX3	PREDICTED: histone-lysine N-methyltransferase ATX3 isoform X1 [Ipomoea nil] &gt;XP_019191210.1 PREDICTED: histone-lysine N-methyltransferase ATX3 isoform X1 [Ipomoea nil]
Tai6.10501.1	hbr-miR396a	ATX3	PREDICTED: histone-lysine N-methyltransferase ATX3 isoform X1 [Ipomoea nil] &gt;XP_019191210.1 PREDICTED: histone-lysine N-methyltransferase ATX3 isoform X1 [Ipomoea nil]
Tai6.10502.1	cas-miR157d,hbr-miR156	ATX4	PREDICTED: histone-lysine N-methyltransferase ATX3 isoform X1 [Ipomoea nil] &gt;XP_019191210.1 PREDICTED: histone-lysine N-methyltransferase ATX3 isoform X1 [Ipomoea nil]
Tai6.10503.1	gma-miR6300,ppe-miR393a	TSS	PREDICTED: protein TSS [Ipomoea nil] &gt;XP_019191222.1 PREDICTED: protein TSS [Ipomoea nil]
Tai6.10504.1	aly-miR166g-5p	CNGC3	PREDICTED: cyclic nucleotide-gated ion channel 1-like [Ipomoea nil]
Tai6.10505.1	cas-miR156g,ath-miR5021,novel_167	CNGC1	PREDICTED: cyclic nucleotide-gated ion channel 1-like [Ipomoea nil]
Tai6.10508.2	stu-miR482a-5p,zma-miR159h-3p	PYL9	PREDICTED: abscisic acid receptor PYL9-like [Ipomoea nil]
Tai6.10509.1	vvi-miR396b,gma-miR6300	FAR3	PREDICTED: fatty acyl-CoA reductase 3-like isoform X1 [Ipomoea nil]
Tai6.10511.1	mtr-miR2673a,gma-miR172b-5p,novel_69	--	PREDICTED: U3 small nucleolar ribonucleoprotein protein MPP10-like isoform X1 [Ipomoea nil]
Tai6.10512.1	stu-miR396-3p,mdm-miR159a	HIRA	PREDICTED: protein HIRA isoform X1 [Ipomoea nil] &gt;XP_019178835.1 PREDICTED: protein HIRA isoform X1 [Ipomoea nil]
Tai6.10517.1	hbr-miR156,csi-miR156d-5p,gma-miR156g	TRM32	PREDICTED: protein TRM32-like [Ipomoea nil]
Tai6.10517.2	gma-miR156g,csi-miR156d-5p,hbr-miR156	TRM32	PREDICTED: protein TRM32-like [Ipomoea nil]
Tai6.10518.1	ath-miR5658,osa-miR396a-3p,gma-miR396a-3p	TRM32	PREDICTED: protein TRM32-like [Ipomoea nil]
Tai6.10519.1	vvi-miR396b,vvi-miR396a	Tbl3	PREDICTED: transducin beta-like protein 3 [Ipomoea nil]
Tai6.1051.1	sly-miR6027-3p,pvu-miR2118,ppe-miR482e,osa-miR166i-3p,mdm-miR319b-5p,stu-miR482d-3p,stu-miR482e-3p,mtr-miR319a-5p,gma-miR2118a-3p,sly-miR319c-5p,stu-miR6024-3p,pab-miR319e	R1B-12	PREDICTED: putative late blight resistance protein homolog R1B-17 [Ipomoea nil]
Tai6.10522.1	novel_312	--	-
Tai6.10524.1	mtr-miR172a,bra-miR408-5p,novel_111,ath-miR2111a-5p,fve-miR2111c	PRT6	PREDICTED: E3 ubiquitin-protein ligase PRT6 [Ipomoea nil]
Tai6.10524.2	novel_111,ath-miR2111a-5p,fve-miR2111c,mtr-miR172a,bra-miR408-5p	PRT6	PREDICTED: E3 ubiquitin-protein ligase PRT6 [Ipomoea nil]
Tai6.10525.1	ahy-miR398	RNR1	PREDICTED: ribonuclease II, chloroplastic/mitochondrial [Ipomoea nil]
Tai6.10526.1	novel_58,novel_295	RNR1	PREDICTED: ribonuclease II, chloroplastic/mitochondrial [Ipomoea nil]
Tai6.10527.1	bdi-miR159a-3p,aqc-miR159,ath-miR159a,ath-miR159c,gma-miR160a-3p,novel_1,lus-miR159b,osa-miR159c,fve-miR159b,pta-miR159a,osa-miR159f,osa-miR159a.1,mdm-miR159a,ath-miR159b-3p	RBL1	PREDICTED: RHOMBOID-like protein 1 [Ipomoea nil]
Tai6.10528.1	pta-miR156b,csi-miR156d-5p,cas-miR156g,hbr-miR156,gma-miR156g,ath-miR157d	At2g37660	PREDICTED: uncharacterized protein At5g02240-like [Ipomoea nil]
Tai6.10531.1	novel_148,novel_82	At2g37660	PREDICTED: uncharacterized protein At5g02240-like [Ipomoea nil]
Tai6.10532.1	gma-miR159c,mtr-miR2673a	PARP3	PREDICTED: uncharacterized protein LOC109173979 isoform X2 [Ipomoea nil]
Tai6.10534.1	osa-miR414	srprb	PREDICTED: signal recognition particle receptor subunit beta-like [Ipomoea nil] &gt;XP_019190674.1 PREDICTED: signal recognition particle receptor subunit beta-like [Ipomoea nil]
Tai6.10535.1	ath-miR8175,ppe-miR1511-5p,ppt-miR408b	zgc:55781	PREDICTED: UPF0415 protein C7orf25 homolog [Ipomoea nil]
Tai6.10538.1	gma-miR156g,ath-miR397a,eun-miR397a-5p,stu-miR172c-3p	surE	PREDICTED: uncharacterized protein LOC109163754 [Ipomoea nil]
Tai6.10538.2	osa-miR164e	surE	PREDICTED: uncharacterized protein LOC109163833 [Ipomoea nil]
Tai6.10539.2	stu-miR172c-3p	--	PREDICTED: uncharacterized protein LOC109163744 [Ipomoea nil]
Tai6.10539.3	stu-miR172c-3p	--	PREDICTED: uncharacterized protein LOC109163744 [Ipomoea nil]
Tai6.10540.1	aly-miR172e-3p	surE	PREDICTED: uncharacterized protein LOC109163753 [Ipomoea nil]
Tai6.10541.1	cca-miR156b,osa-miR395c,ahy-miR156a,bdi-miR395p-3p,fve-miR156h	FRL4A	PREDICTED: FRIGIDA-like protein 4a [Ipomoea nil]
Tai6.10545.1	osa-miR414	HOX25	PREDICTED: homeobox-leucine zipper protein HAT5-like isoform X4 [Ipomoea nil]
Tai6.10545.2	osa-miR414	HOX25	PREDICTED: homeobox-leucine zipper protein HAT5-like isoform X1 [Ipomoea nil]
Tai6.10548.1	stu-miR172c-3p,ath-miR172a,aly-miR172e-3p	G6PDH	PREDICTED: glucose-6-phosphate 1-dehydrogenase, cytoplasmic isoform [Ipomoea nil] &gt;XP_019161566.1 PREDICTED: glucose-6-phosphate 1-dehydrogenase, cytoplasmic isoform [Ipomoea nil] &gt;XP_019161567.1 PREDICTED: glucose-6-phosphate 1-dehydrogenase, cytoplasmic isoform [Ipomoea nil] &gt;XP_019161568.1 PREDICTED: glucose-6-phosphate 1-dehydrogenase, cytoplasmic isoform [Ipomoea nil]
Tai6.10548.2	stu-miR172c-3p,aly-miR172e-3p,ath-miR172a	G6PDH	PREDICTED: glucose-6-phosphate 1-dehydrogenase, cytoplasmic isoform [Ipomoea nil] &gt;XP_019161566.1 PREDICTED: glucose-6-phosphate 1-dehydrogenase, cytoplasmic isoform [Ipomoea nil] &gt;XP_019161567.1 PREDICTED: glucose-6-phosphate 1-dehydrogenase, cytoplasmic isoform [Ipomoea nil] &gt;XP_019161568.1 PREDICTED: glucose-6-phosphate 1-dehydrogenase, cytoplasmic isoform [Ipomoea nil]
Tai6.10550.1	novel_290	G6PDH	PREDICTED: glucose-6-phosphate 1-dehydrogenase, cytoplasmic isoform [Ipomoea nil] &gt;XP_019161566.1 PREDICTED: glucose-6-phosphate 1-dehydrogenase, cytoplasmic isoform [Ipomoea nil] &gt;XP_019161567.1 PREDICTED: glucose-6-phosphate 1-dehydrogenase, cytoplasmic isoform [Ipomoea nil] &gt;XP_019161568.1 PREDICTED: glucose-6-phosphate 1-dehydrogenase, cytoplasmic isoform [Ipomoea nil]
Tai6.10551.1	osa-miR159a.1,osa-miR159f,zma-miR159h-3p,aqc-miR159,ath-miR159a	STY8	PREDICTED: serine/threonine-protein kinase STY8-like [Ipomoea nil]
Tai6.10551.2	osa-miR159f,osa-miR159a.1,zma-miR159h-3p,aqc-miR159,ath-miR159a	STY8	PREDICTED: serine/threonine-protein kinase STY8-like [Ipomoea nil]
Tai6.10551.3	osa-miR159a.1,osa-miR159f,zma-miR159h-3p,aqc-miR159,ath-miR159a	STY8	PREDICTED: serine/threonine-protein kinase STY8-like [Ipomoea nil]
Tai6.10552.1	osa-miR5083	GTE8	PREDICTED: transcription factor GTE8-like isoform X2 [Ipomoea nil]
Tai6.10553.1	gma-miR6300	--	PREDICTED: uncharacterized protein LOC109158306 [Ipomoea nil] &gt;XP_019161778.1 PREDICTED: uncharacterized protein LOC109158306 [Ipomoea nil]
Tai6.10554.1	novel_6	--	PREDICTED: uncharacterized protein LOC109158306 [Ipomoea nil] &gt;XP_019161778.1 PREDICTED: uncharacterized protein LOC109158306 [Ipomoea nil]
Tai6.10555.1	novel_1	--	PREDICTED: uncharacterized protein LOC109158306 [Ipomoea nil] &gt;XP_019161778.1 PREDICTED: uncharacterized protein LOC109158306 [Ipomoea nil]
Tai6.10556.1	sly-miR167b-3p,pta-miR156b	LHT1	PREDICTED: lysine histidine transporter 1-like [Ipomoea nil]
Tai6.10559.1	gma-miR6300,eun-miR172a-5p	Y-2	PREDICTED: uncharacterized protein At3g27210-like [Ipomoea nil]
Tai6.10560.1	ath-miR5021,gma-miR408d	--	PREDICTED: iron-sulfur cluster co-chaperone protein HscB, mitochondrial isoform X1 [Ipomoea nil]
Tai6.10563.1	ath-miR5021,osa-miR396e-5p,gma-miR396h	--	PREDICTED: E3 ubiquitin-protein ligase UPL2-like [Ipomoea nil]
Tai6.10565.1	cas-miR11592,hbr-miR6173	ATL8	PREDICTED: RING-H2 finger protein ATL8-like [Ipomoea nil]
Tai6.10566.1	csi-miR403a-5p	PABN2	PREDICTED: polyadenylate-binding protein 2-like isoform X2 [Ipomoea nil]
Tai6.10568.1	ath-miR164c-5p,gma-miR164b,ptc-miR164f,aly-miR156f-3p,mtr-miR319a-5p	RAB11D	PREDICTED: ras-related protein Rab11D [Ipomoea nil] &gt;XP_019172256.1 PREDICTED: ras-related protein Rab11D [Ipomoea nil] &gt;XP_019172257.1 PREDICTED: ras-related protein Rab11D [Ipomoea nil]
Tai6.10569.1	mdm-miR319b-5p	At4g22110	PREDICTED: alcohol dehydrogenase-like 1 isoform X1 [Ipomoea nil]
Tai6.10571.1	ath-miR5658	--	PREDICTED: non-specific lipid-transfer protein 2-like [Ipomoea nil]
Tai6.10572.1	ath-miR159c	--	-
Tai6.10574.1	novel_312,novel_257	RID1	PREDICTED: probable rhamnogalacturonate lyase B [Ipomoea nil] &gt;XP_019156538.1 PREDICTED: probable rhamnogalacturonate lyase B [Ipomoea nil]
Tai6.10575.1	novel_180,gma-miR172b-5p,zma-miR162-3p	RID1	PREDICTED: pre-mRNA-splicing factor ATP-dependent RNA helicase DEAH10-like isoform X1 [Ipomoea nil] &gt;XP_019156532.1 PREDICTED: pre-mRNA-splicing factor ATP-dependent RNA helicase DEAH10-like isoform X1 [Ipomoea nil]
Tai6.10578.2	ath-miR156a-5p,hci-miR156a,cas-miR156g	ARF	unnamed protein product, partial [Vitis vinifera]
Tai6.10578.3	osa-miR396a-3p	ARF	unnamed protein product, partial [Vitis vinifera]
Tai6.10578.4	ath-miR156a-5p,hci-miR156a,cas-miR156g	ARF	unnamed protein product, partial [Vitis vinifera]
Tai6.10578.5	ath-miR156a-5p,hci-miR156a,cas-miR156g	ARF	unnamed protein product, partial [Vitis vinifera]
Tai6.10578.6	ath-miR156a-5p,hci-miR156a,cas-miR156g	ARF	unnamed protein product, partial [Vitis vinifera]
Tai6.10579.1	novel_71,ath-miR5021,stu-miR398a-5p,mtr-miR156b-3p	PNSB2	PREDICTED: photosynthetic NDH subunit of subcomplex B 2, chloroplastic [Ipomoea nil]
Tai6.10582.1	lus-miR398f,novel_325	YTHDF2	PREDICTED: uncharacterized protein LOC109181584 isoform X2 [Ipomoea nil]
Tai6.10584.1	cas-miR11592	--	-
Tai6.10585.1	novel_399	RRP6L2	PREDICTED: protein RRP6-like 1 isoform X1 [Ipomoea nil]
Tai6.10586.1	ptc-miR396f,osa-miR396e-5p,ath-miR396a-5p,gma-miR396h,vvi-miR396b,fve-miR396e,gma-miR6300	PCO1	PREDICTED: plant cysteine oxidase 1-like isoform X2 [Ipomoea nil]
Tai6.10588.1	bra-miR408-5p,novel_323,fve-miR156h	UBP12	PREDICTED: ubiquitin carboxyl-terminal hydrolase 12-like isoform X2 [Ipomoea nil]
Tai6.1058.1	mtr-miR5248	--	putative transposase [Ipomoea tricolor]
Tai6.10591.1	novel_132	CAT2	PREDICTED: cationic amino acid transporter 2, vacuolar-like [Ipomoea nil]
Tai6.10592.1	aly-miR395i,gma-miR395d,bdi-miR395p-3p,ata-miR395b-3p,osa-miR395c,tae-miR395b,osa-miR395o,mtr-miR395g	CAT4	PREDICTED: cationic amino acid transporter 4, vacuolar-like isoform X1 [Ipomoea nil]
Tai6.10593.1	seu-miR319	CAT2	PREDICTED: cationic amino acid transporter 4, vacuolar-like isoform X1 [Ipomoea nil]
Tai6.10595.1	vca-miR166c-5p,mtr-miR2673a,osa-miR166d-5p	MYB306	PREDICTED: myb-related protein 306 [Ipomoea nil]
Tai6.10597.1	ath-miR162a-5p,stu-miR171b-3p,aly-miR162a-5p	gluA	PREDICTED: uncharacterized protein LOC109181662 [Ipomoea nil]
Tai6.10600.1	cas-miR156g	DET1	PREDICTED: light-mediated development protein DET1 isoform X1 [Ipomoea nil]
Tai6.10601.1	cas-miR157d,ahy-miR156a,hci-miR156a	NHL13	PREDICTED: NDR1/HIN1-Like protein 3-like [Ipomoea nil]
Tai6.10603.1	hci-miR164a	RHF2A	PREDICTED: E3 ubiquitin-protein ligase RHF2A-like [Ipomoea nil] &gt;XP_019199549.1 PREDICTED: E3 ubiquitin-protein ligase RHF2A-like [Ipomoea nil] &gt;XP_019199550.1 PREDICTED: E3 ubiquitin-protein ligase RHF2A-like [Ipomoea nil]
Tai6.10605.1	novel_397,novel_211	UBP8	PREDICTED: ubiquitin carboxyl-terminal hydrolase 8 isoform X1 [Ipomoea nil]
Tai6.10606.1	ath-miR5021	YAB5	PREDICTED: putative axial regulator YABBY 2 isoform X2 [Ipomoea nil]
Tai6.10607.1	gma-miR159c,stu-miR172c-3p,zma-miR159h-3p	--	PREDICTED: GATA zinc finger domain-containing protein 10 [Ipomoea nil]
Tai6.10609.1	novel_6,stu-miR398a-5p	CXE15	PREDICTED: probable carboxylesterase 15 [Ipomoea nil]
Tai6.1060.1	novel_295,lus-miR172j,eun-miR172a-5p	PABPN1L	PREDICTED: uncharacterized protein LOC109153909 [Ipomoea nil]
Tai6.10610.1	csi-miR166f-5p	TOUSLED	PREDICTED: serine/threonine-protein kinase TOUSLED isoform X1 [Ipomoea nil] &gt;XP_019199379.1 PREDICTED: serine/threonine-protein kinase TOUSLED isoform X1 [Ipomoea nil] &gt;XP_019199380.1 PREDICTED: serine/threonine-protein kinase TOUSLED isoform X1 [Ipomoea nil]
Tai6.10612.2	ath-miR168a-3p,osa-miR1861h	BACOVA_02659	PREDICTED: uncharacterized protein LOC109193047 [Ipomoea nil]
Tai6.10612.3	osa-miR1861h	bglX	PREDICTED: uncharacterized protein LOC109193047 [Ipomoea nil]
Tai6.10613.1	vvi-miR3630-3p	gluA	PREDICTED: uncharacterized protein LOC109193047 [Ipomoea nil]
Tai6.10614.1	novel_175,ptc-miR160g	bglX	PREDICTED: uncharacterized protein LOC109193047 [Ipomoea nil]
Tai6.10615.1	vvi-miR396b,atr-miR397a,stu-miR171b-3p,ath-miR396b-5p,vvi-miR396a,novel_295,eun-miR397a-5p,pab-miR397b,ath-miR397a	EIN3	PREDICTED: ETHYLENE INSENSITIVE 3-like 1 protein [Ipomoea nil] &gt;XP_019199387.1 PREDICTED: ETHYLENE INSENSITIVE 3-like 1 protein [Ipomoea nil] &gt;XP_019199388.1 PREDICTED: ETHYLENE INSENSITIVE 3-like 1 protein [Ipomoea nil] &gt;XP_019199390.1 PREDICTED: ETHYLENE INSENSITIVE 3-like 1 protein [Ipomoea nil]
Tai6.10615.2	pab-miR397b,novel_295,eun-miR397a-5p,ath-miR397a,ath-miR396b-5p,vvi-miR396a,stu-miR171b-3p,vvi-miR396b,atr-miR397a	EIN3	PREDICTED: ETHYLENE INSENSITIVE 3-like 1 protein [Ipomoea nil] &gt;XP_019199387.1 PREDICTED: ETHYLENE INSENSITIVE 3-like 1 protein [Ipomoea nil] &gt;XP_019199388.1 PREDICTED: ETHYLENE INSENSITIVE 3-like 1 protein [Ipomoea nil] &gt;XP_019199390.1 PREDICTED: ETHYLENE INSENSITIVE 3-like 1 protein [Ipomoea nil]
Tai6.10616.1	novel_236	Tubgcp6	PREDICTED: uncharacterized protein LOC109193073 isoform X1 [Ipomoea nil]
Tai6.10617.1	ath-miR5021	--	PREDICTED: uncharacterized protein LOC109171619 isoform X1 [Ipomoea nil] &gt;XP_019176215.1 PREDICTED: uncharacterized protein LOC109171619 isoform X1 [Ipomoea nil] &gt;XP_019176216.1 PREDICTED: uncharacterized protein LOC109171619 isoform X1 [Ipomoea nil]
Tai6.10618.1	hbr-miR396a	--	-
Tai6.10621.1	novel_266	--	-
Tai6.10622.1	aqc-miR477e,vvi-miR396b,ath-miR396b-5p,gra-miR166d,mdm-miR319b-5p	RRP4	PREDICTED: exosome complex component RRP4 homolog [Ipomoea nil]
Tai6.10624.1	novel_205	At2g34160	PREDICTED: uncharacterized protein At2g34160-like [Ipomoea nil]
Tai6.10626.1	osa-miR396g,osa-miR396e-5p	CjBAp12	PREDICTED: EG45-like domain containing protein 2 [Ipomoea nil]
Tai6.10629.1	gma-miR408d,osa-miR408-3p,ppt-miR408b	--	-
Tai6.10631.1	mdm-miR396a,pta-miR156a,ppe-miR396a,ptc-miR396f,gma-miR396h,vvi-miR396b,ath-miR396a-5p	TFCB	PREDICTED: tubulin-folding cofactor B [Ipomoea nil]
Tai6.10634.1	gma-miR5368,sly-miR167b-3p	WDL5	PREDICTED: protein WVD2-like 5 isoform X2 [Ipomoea nil]
Tai6.10634.2	sly-miR167b-3p,gma-miR5368	WDL5	PREDICTED: protein WVD2-like 5 isoform X2 [Ipomoea nil]
Tai6.10634.3	gma-miR5368,sly-miR167b-3p	WDL5	PREDICTED: protein WVD2-like 5 isoform X2 [Ipomoea nil]
Tai6.10641.2	novel_279	At3g16190	PREDICTED: probable inactive nicotinamidase At3g16190 [Ipomoea nil] &gt;XP_019198673.1 PREDICTED: probable inactive nicotinamidase At3g16190 [Ipomoea nil]
Tai6.1064.1	novel_282	SDP1	PREDICTED: triacylglycerol lipase SDP1-like isoform X1 [Ipomoea nil]
Tai6.10650.1	ata-miR395b-3p	COX19	PREDICTED: cytochrome c oxidase assembly protein COX19-like isoform X2 [Ipomoea nil]
Tai6.10651.1	ptc-miR166n,novel_354,osa-miR166m,ptc-miR166p,vvi-miR166a,csi-miR166j-3p,lja-miR166-3p,osa-miR166e-3p,ppt-miR166j,ath-miR165a-3p,ath-miR166a-3p,gma-miR166m,aly-miR165a-3p,gma-miR166u,mtr-miR166b,cpa-miR166e,csi-miR166i-3p,mes-miR166i,ata-miR395b-3p,osa-miR166i-3p,zma-miR166h-3p,sly-miR171d,vvi-miR171f,osa-miR166g-3p,cme-miR166i	ATHB-15	PREDICTED: homeobox-leucine zipper protein ATHB-15-like [Ipomoea nil]
Tai6.10653.1	gma-miR168b	At2g24330	PREDICTED: uncharacterized protein At2g24330-like [Ipomoea nil]
Tai6.10656.1	osa-miR5083	PAD1	PREDICTED: proteasome subunit alpha type-7 [Ipomoea nil]
Tai6.10657.1	novel_228	PAD1	PREDICTED: proteasome subunit alpha type-7 [Ipomoea nil]
Tai6.10658.1	cme-miR858,ppe-miR858,pab-miR858a,ath-miR858b,ath-miR858a	MYB308	PREDICTED: myb-related protein 308-like [Ipomoea nil]
Tai6.1065.1	osa-miR414,pta-miR156a	NERD	PREDICTED: uncharacterized protein At5g08430 [Ipomoea nil] &gt;XP_019157280.1 PREDICTED: uncharacterized protein At5g08430 [Ipomoea nil] &gt;XP_019157288.1 PREDICTED: uncharacterized protein At5g08430 [Ipomoea nil] &gt;XP_019157294.1 PREDICTED: uncharacterized protein At5g08430 [Ipomoea nil]
Tai6.10660.1	ath-miR5021	BRG3	PREDICTED: probable BOI-related E3 ubiquitin-protein ligase 3 [Ipomoea nil]
Tai6.10662.1	gma-miR390a-3p,ath-miR390b-3p	--	PREDICTED: uncharacterized protein LOC109162016 [Ipomoea nil]
Tai6.10663.1	gma-miR159c,ptc-miR172i	21D7	PREDICTED: probable 26S proteasome non-ATPase regulatory subunit 3 [Ipomoea nil]
Tai6.10664.1	mtr-miR395g	SKP1B	PREDICTED: SKP1-like protein 1A [Malus domestica]
Tai6.10666.1	novel_141,osa-miR166c-5p	--	PREDICTED: probable WRKY transcription factor 51 [Ipomoea nil]
Tai6.10669.1	hbr-miR156,csi-miR156d-5p,ath-miR157d,gma-miR156r,ath-miR157a-5p	--	PREDICTED: uncharacterized protein LOC109171614 isoform X1 [Ipomoea nil]
Tai6.10669.2	csi-miR156d-5p,hbr-miR156,gma-miR156r,ath-miR157a-5p,ath-miR157d	--	PREDICTED: uncharacterized protein LOC109171614 isoform X1 [Ipomoea nil]
Tai6.1066.1	novel_6,osa-miR1861d	At1g65750	PREDICTED: uncharacterized protein LOC109167502 [Ipomoea nil]
Tai6.10670.1	gma-miR159a-5p,gma-miR159e-5p	LIP1	putative GTP-binding protein [Morus notabilis] &gt;EXC19700.1 putative GTP-binding protein [Morus notabilis]
Tai6.10671.1	lus-miR172j,cas-miR157d	LIP1	PREDICTED: uncharacterized GTP-binding protein At5g64813-like [Ipomoea nil] &gt;XP_019164450.1 PREDICTED: uncharacterized GTP-binding protein At5g64813-like [Ipomoea nil]
Tai6.10674.1	csi-miR477c-5p,csi-miR477b-5p,novel_150,mes-miR477h,mes-miR477d,nta-miR477b,ath-miR5021	--	PREDICTED: U3 small nucleolar ribonucleoprotein protein MPP10-like isoform X1 [Ipomoea nil]
Tai6.10675.1	gma-miR172b-5p,gma-miR395d,osa-miR395b,ata-miR395b-3p,eun-miR172a-5p,tae-miR395b,osa-miR414,mtr-miR2673a,eun-miR482b-3p	MPHOSPH10	PREDICTED: U3 small nucleolar ribonucleoprotein protein MPP10-like isoform X1 [Ipomoea nil]
Tai6.10675.2	gma-miR395d,osa-miR395b,gma-miR172b-5p,ata-miR395b-3p,tae-miR395b,eun-miR482b-3p,mtr-miR2673a,osa-miR414	MPHOSPH10	PREDICTED: U3 small nucleolar ribonucleoprotein protein MPP10-like isoform X1 [Ipomoea nil]
Tai6.10675.3	tae-miR395b,eun-miR172a-5p,mtr-miR2673a,eun-miR482b-3p,osa-miR414,gma-miR172b-5p,gma-miR395d,osa-miR395b,ata-miR395b-3p	MPHOSPH10	PREDICTED: U3 small nucleolar ribonucleoprotein protein MPP10-like isoform X1 [Ipomoea nil]
Tai6.10675.4	mtr-miR2673a,eun-miR482b-3p,osa-miR414,tae-miR395b,eun-miR172a-5p,ata-miR395b-3p,gma-miR172b-5p,osa-miR395b,gma-miR395d	MPHOSPH10	PREDICTED: U3 small nucleolar ribonucleoprotein protein MPP10-like isoform X1 [Ipomoea nil]
Tai6.10676.1	cas-miR157d	--	PREDICTED: transcription factor PIF1-like isoform X1 [Ipomoea nil]
Tai6.10677.1	han-miR3630-3p,stu-miR530,stu-miR172c-3p	PIF1	PREDICTED: transcription factor PIF1-like isoform X1 [Ipomoea nil]
Tai6.10678.1	novel_148,ath-miR5021	--	-
Tai6.10679.1	cme-miR858,atr-miR390.1	ADH1	PREDICTED: alcohol dehydrogenase 1-like [Arachis ipaensis]
Tai6.1067.1	ppe-miR396a,gma-miR6300	--	PREDICTED: 26S protease regulatory subunit 6B homolog [Solanum lycopersicum]
Tai6.10680.1	cas-miR11592	ADH1	PREDICTED: uncharacterized protein LOC109161893 [Ipomoea nil]
Tai6.10681.1	vvi-miR396b,novel_64,novel_18,novel_378,novel_106,novel_382	UGT80A2	PREDICTED: sterol 3-beta-glucosyltransferase UGT80A2 isoform X2 [Ipomoea nil]
Tai6.10683.1	ahy-miR156a,gma-miR5368	PED1	PREDICTED: 3-ketoacyl-CoA thiolase 2, peroxisomal-like [Ipomoea nil]
Tai6.10684.1	hci-miR156a,cas-miR156g,lus-miR159b,mdm-miR159a,ath-miR8175,fve-miR156h,novel_147,ath-miR156g,pta-miR159a,cca-miR156b,osa-miR414,ath-miR156a-5p,stu-miR156f-5p	--	PREDICTED: uncharacterized protein LOC109161918 [Ipomoea nil] &gt;XP_019166043.1 PREDICTED: uncharacterized protein LOC109161918 [Ipomoea nil] &gt;XP_019166050.1 PREDICTED: uncharacterized protein LOC109161918 [Ipomoea nil] &gt;XP_019166056.1 PREDICTED: uncharacterized protein LOC109161918 [Ipomoea nil] &gt;XP_019166066.1 PREDICTED: uncharacterized protein LOC109161918 [Ipomoea nil]
Tai6.10685.1	novel_80,zma-miR171b-3p,ath-miR171b-3p	At5g48800	PREDICTED: BTB/POZ domain-containing protein At5g48800 isoform X1 [Ipomoea nil]
Tai6.10686.1	osa-miR396a-3p	At5g48800	PREDICTED: BTB/POZ domain-containing protein At5g48800 isoform X1 [Ipomoea nil]
Tai6.10687.1	ath-miR172c,gma-miR172b-5p,csi-miR477c-5p,ath-miR5021,stu-miR172c-3p,pla-miR11601	RPL13AB	PREDICTED: 60S ribosomal protein L13a-2-like [Ipomoea nil]
Tai6.10689.1	stu-miR172c-3p,hbr-miR476,ath-miR172c	RPL13AB	PREDICTED: 60S ribosomal protein L13a-2 isoform X1 [Ipomoea nil] &gt;XP_019166255.1 PREDICTED: 60S ribosomal protein L13a-2 isoform X1 [Ipomoea nil] &gt;XP_019166263.1 PREDICTED: 60S ribosomal protein L13a-2 isoform X1 [Ipomoea nil]
Tai6.10691.1	aly-miR165a-5p	RPL13A	PREDICTED: 60S ribosomal protein L13a-2-like [Ipomoea nil]
Tai6.10692.1	novel_417	CYP82C4	PREDICTED: cytochrome P450 82C4-like [Ipomoea nil]
Tai6.10693.1	lja-miR164-5p	CYP82C4	PREDICTED: cytochrome P450 82C4-like [Ipomoea nil]
Tai6.10693.2	lja-miR164-5p	CYP82C2	PREDICTED: cytochrome P450 82C4-like [Ipomoea nil]
Tai6.10694.1	novel_321	CYP82A3	PREDICTED: cytochrome P450 82C4-like [Ipomoea nil]
Tai6.10694.2	novel_321	CYP82A3	PREDICTED: cytochrome P450 82C4-like [Ipomoea nil]
Tai6.10695.1	pab-miR395,eun-miR159-3p,nta-miR172b,ath-miR5658	CYP82C4	PREDICTED: cytochrome P450 82C4-like [Ipomoea nil]
Tai6.10695.2	nta-miR172b,ath-miR5658,pab-miR395,eun-miR159-3p	CYP82C4	PREDICTED: cytochrome P450 82C4-like [Ipomoea nil]
Tai6.10695.3	pab-miR395,eun-miR159-3p,ath-miR5658,nta-miR172b	CYP82C4	PREDICTED: cytochrome P450 82C4-like [Ipomoea nil]
Tai6.10695.4	mes-miR477d,pab-miR397b,nta-miR477b	CYP82C4	PREDICTED: cytochrome P450 82C4-like [Ipomoea nil]
Tai6.10696.2	ath-miR5021	--	PREDICTED: cytochrome P450 82C4-like [Ipomoea nil]
Tai6.10699.1	osa-miR164e,mtr-miR2673a,osa-miR414	At1g06900	PREDICTED: nardilysin-like isoform X1 [Ipomoea nil]
Tai6.1069.1	gma-miR156g,osa-miR5083	PIP2-7	PREDICTED: aquaporin PIP2-7-like [Ipomoea nil]
Tai6.106.1	pta-miR156b	--	-
Tai6.10700.1	aly-miR845b-5p	--	-
Tai6.10704.1	pab-miR3711,mes-miR477a,rgl-miR5138,aqc-miR477e,mes-miR477d,pab-miR319d,novel_222,csi-miR477b-5p	PCAS-1	PREDICTED: bifunctional L-3-cyanoalanine synthase/cysteine synthase 1, mitochondrial [Ipomoea nil]
Tai6.10705.1	novel_193	PCAS-1	PREDICTED: bifunctional L-3-cyanoalanine synthase/cysteine synthase 1, mitochondrial [Ipomoea nil]
Tai6.10706.1	novel_318,ata-miR395b-3p,osa-miR166h-5p,novel_48	BRM	PREDICTED: ATP-dependent helicase BRM isoform X1 [Ipomoea nil]
Tai6.10707.1	stu-miR172c-3p,hbr-miR396a	BRM	PREDICTED: ATP-dependent helicase BRM isoform X1 [Ipomoea nil]
Tai6.10707.2	hbr-miR396a,stu-miR172c-3p	BRM	PREDICTED: ATP-dependent helicase BRM isoform X1 [Ipomoea nil]
Tai6.10709.1	csi-miR156g-3p,ath-miR5021	SD22	PREDICTED: G-type lectin S-receptor-like serine/threonine-protein kinase SD2-2 [Ipomoea nil]
Tai6.1070.1	stu-miR156f-5p,ath-miR156a-5p,ahy-miR156a,sbi-miR171f,zma-miR156k-5p,cas-miR156g,hci-miR156a,ath-miR156g,fve-miR156h	At2g31440	PREDICTED: gamma-secretase subunit APH1-like [Ipomoea nil] &gt;XP_019184671.1 PREDICTED: gamma-secretase subunit APH1-like [Ipomoea nil] &gt;XP_019184672.1 PREDICTED: gamma-secretase subunit APH1-like [Ipomoea nil] &gt;XP_019184673.1 PREDICTED: gamma-secretase subunit APH1-like [Ipomoea nil]
Tai6.10710.1	aqc-miR167,novel_221,mtr-miR319a-5p,hbr-miR476	At1g06900	PREDICTED: nardilysin-like isoform X1 [Ipomoea nil]
Tai6.10711.1	novel_283	--	-
Tai6.10712.1	osa-miR166d-5p,ath-miR5658,mtr-miR2673a,ath-miR165a-5p,vca-miR166a-5p,aly-miR165a-5p,osa-miR166b-5p,novel_220	At1g14600	PREDICTED: uncharacterized protein LOC109181007 isoform X2 [Ipomoea nil]
Tai6.10713.1	novel_353,rgl-miR5138	DIR11	PREDICTED: dirigent protein 22-like [Ipomoea nil]
Tai6.10714.1	ath-miR5658	RLP30	PREDICTED: receptor-like protein 12 [Ipomoea nil]
Tai6.10718.1	rgl-miR5139,eun-miR172a-5p	ABCG14	PREDICTED: ABC transporter G family member 14-like [Ipomoea nil]
Tai6.10719.1	osa-miR159a.1	At4g19190	PREDICTED: uncharacterized zinc finger CCHC domain-containing protein At4g19190 [Ipomoea nil]
Tai6.10720.1	fve-miR396e,novel_214,novel_169,stu-miR397-3p,gma-miR397b-3p	UAF30	PREDICTED: upstream activation factor subunit spp27-like [Ipomoea nil]
Tai6.10721.1	eun-miR167d-5p	NUDT3	PREDICTED: nudix hydrolase 3-like [Ipomoea nil] &gt;XP_019156582.1 PREDICTED: nudix hydrolase 3-like [Ipomoea nil]
Tai6.10722.1	tcc-miR172d	NUDT3	PREDICTED: nudix hydrolase 3-like [Ipomoea nil] &gt;XP_019156582.1 PREDICTED: nudix hydrolase 3-like [Ipomoea nil]
Tai6.10722.2	tcc-miR172d	NUDT3	PREDICTED: nudix hydrolase 3-like [Ipomoea nil] &gt;XP_019156582.1 PREDICTED: nudix hydrolase 3-like [Ipomoea nil]
Tai6.10723.1	novel_58	NUDT3	PREDICTED: nudix hydrolase 3-like [Ipomoea nil]
Tai6.10726.2	csi-miR396a-3p,zma-miR396g-3p,novel_350	At1g31730	PREDICTED: AP-4 complex subunit epsilon-like isoform X1 [Ipomoea nil]
Tai6.10727.1	mdm-miR396a,ata-miR395b-3p,fve-miR396e,vvi-miR396b,bdi-miR395p-3p,osa-miR396g,mtr-miR395h,osa-miR395b,mtr-miR395a,ath-miR165a-5p,gma-miR396h,vvi-miR396a,osa-miR395c,cca-miR396a-3p,ppe-miR396a,aly-miR165a-5p,lja-miR164-5p,zma-miR396g-3p,mdm-miR395l,ptc-miR396f,ath-miR396b-5p,tae-miR395b,ath-miR396a-5p,cca-miR396c,osa-miR395o	CYP707A1	PREDICTED: abscisic acid 8&apos;-hydroxylase 3-like [Ipomoea nil] &gt;XP_019156391.1 PREDICTED: abscisic acid 8&apos;-hydroxylase 3-like [Ipomoea nil]
Tai6.10727.2	mtr-miR395h,osa-miR395b,bdi-miR395p-3p,osa-miR396g,vvi-miR396b,fve-miR396e,ata-miR395b-3p,novel_359,mdm-miR396a,vvi-miR396a,gma-miR396h,ath-miR165a-5p,mtr-miR395a,aly-miR165a-5p,ppe-miR396a,osa-miR395c,cca-miR396a-3p,osa-miR395o,ath-miR396a-5p,cca-miR396c,tae-miR395b,ath-miR396b-5p,ptc-miR396f,mdm-miR395l,zma-miR396g-3p,lja-miR164-5p	CYP707A1	PREDICTED: AP-4 complex subunit epsilon-like isoform X1 [Ipomoea nil]
Tai6.10729.1	ath-miR399b,ath-miR399a,csi-miR477b-5p,osa-miR399a,csi-miR160a-5p,nta-miR477b,ath-miR5021,ath-miR399d,lja-miR164-5p,mes-miR477d,vvi-miR399i	--	PREDICTED: uncharacterized protein LOC109153191 isoform X1 [Ipomoea nil] &gt;XP_019156562.1 PREDICTED: uncharacterized protein LOC109153191 isoform X1 [Ipomoea nil] &gt;XP_019156563.1 PREDICTED: uncharacterized protein LOC109153191 isoform X1 [Ipomoea nil] &gt;XP_019156564.1 PREDICTED: uncharacterized protein LOC109153191 isoform X1 [Ipomoea nil] &gt;XP_019156565.1 PREDICTED: uncharacterized prot…
Tai6.1072.1	novel_283	--	PREDICTED: zinc finger BED domain-containing protein RICESLEEPER 2-like [Ipomoea nil]
Tai6.10730.1	stu-miR482a-5p,rgl-miR5139,htu-miR171a	At1g31730	PREDICTED: AP-4 complex subunit epsilon-like isoform X1 [Ipomoea nil]
Tai6.10732.1	vca-miR168b-3p,novel_8,ath-miR156g,ath-miR168a-3p,aau-miR168,fve-miR156h,novel_108,ata-miR393-5p,gma-miR168b,osa-miR393a	--	PREDICTED: uncharacterized protein LOC109153193 [Ipomoea nil]
Tai6.10733.1	osa-miR399a,novel_321	COPT6	PREDICTED: copper transporter 1-like [Ipomoea nil]
Tai6.10736.1	gma-miR159a-5p,gma-miR159e-5p	SFC1	PREDICTED: mitochondrial succinate-fumarate transporter 1 [Ipomoea nil]
Tai6.10738.1	eun-miR482b-3p	kxd1	PREDICTED: kxDL motif-containing protein 1 [Ipomoea nil]
Tai6.10739.1	novel_58	ALDH10A8	glycine betaine aldehyde dehydrogenase, partial [Ipomoea batatas]
Tai6.1073.1	novel_81	--	-
Tai6.10740.1	csi-miR156g-3p	KIN14U	PREDICTED: kinesin-like protein KIN-14U [Ipomoea nil]
Tai6.10740.2	csi-miR156g-3p	KIN14U	PREDICTED: kinesin-like protein KIN-14U [Ipomoea nil]
Tai6.10741.1	ptc-miR164f,fve-miR156h	--	PREDICTED: alpha-1,4 glucan phosphorylase L isozyme, chloroplastic/amyloplastic-like [Vigna radiata var. radiata]
Tai6.10743.1	osa-miR5523	KMS1	PREDICTED: vacuole membrane protein KMS1-like isoform X2 [Ipomoea nil]
Tai6.10743.2	novel_67	KMS1	PREDICTED: vacuole membrane protein KMS1-like isoform X2 [Ipomoea nil]
Tai6.10744.1	novel_272	AOS3	PREDICTED: allene oxide synthase 3-like [Ipomoea nil]
Tai6.10749.1	novel_155,novel_119,novel_76,novel_381	AOS3	PREDICTED: allene oxide synthase 3-like [Ipomoea nil]
Tai6.10750.1	hbr-miR156,mes-miR477h,rgl-miR5139,csi-miR156d-5p,cpa-miR8155,mdm-miR1511,novel_175,novel_321,sly-miR477-5p,ppe-miR1511-3p,mes-miR477a,gma-miR6300,rgl-miR5138,gma-miR156g	LOX1.5	PREDICTED: probable linoleate 9S-lipoxygenase 5 [Ipomoea nil]
Tai6.10751.1	ptc-miR319i,gma-miR164b,novel_271	LOX1.5	PREDICTED: probable linoleate 9S-lipoxygenase 5 [Ipomoea nil]
Tai6.10751.2	aly-miR845b-5p	LOX1.5	PREDICTED: probable linoleate 9S-lipoxygenase 5 [Ipomoea nil]
Tai6.10754.1	ppe-miR393a	--	-
Tai6.10755.1	ata-miR395b-3p,tae-miR395b,gma-miR395d,mtr-miR395h	ABCI8	PREDICTED: UPF0051 protein ABCI8, chloroplastic [Ipomoea nil]
Tai6.10756.1	cas-miR156g,ath-miR156a-5p,hci-miR156a	--	PREDICTED: translocon-associated protein subunit beta-like isoform X1 [Ipomoea nil] &gt;XP_019160683.1 PREDICTED: translocon-associated protein subunit beta-like isoform X1 [Ipomoea nil]
Tai6.10757.1	pab-miR319e,hbr-miR476,novel_267	SIA2	PREDICTED: sialyltransferase-like protein 2 [Ipomoea nil]
Tai6.10759.1	ath-miR5021	PRP8A	Pre-mRNA-processing-splicing factor isoform 1 [Theobroma cacao] &gt;EOY25844.1 Pre-mRNA-processing-splicing factor isoform 1 [Theobroma cacao]
Tai6.10760.1	gma-miR396h,ath-miR396a-5p,vvi-miR396a,vvi-miR396b,vca-miR396b-5p,osa-miR396g,mdm-miR396a,cca-miR396a-3p,ppe-miR396a	Os08g0536000	PREDICTED: pyruvate dehydrogenase E1 component subunit beta-1, mitochondrial [Ipomoea nil] &gt;XP_019160822.1 PREDICTED: pyruvate dehydrogenase E1 component subunit beta-1, mitochondrial [Ipomoea nil]
Tai6.10761.1	gma-miR168b,ppt-miR894	--	PREDICTED: uncharacterized protein LOC109164589 [Ipomoea nil]
Tai6.10762.1	ath-miR5021	RPL6	PREDICTED: 60S ribosomal protein L6-like [Ipomoea nil]
Tai6.10762.2	ath-miR5021	RPL6	PREDICTED: 60S ribosomal protein L6-like [Ipomoea nil]
Tai6.10762.4	ath-miR5021	RPL6	PREDICTED: 60S ribosomal protein L6-like [Ipomoea nil]
Tai6.10764.1	ath-miR164b-3p	--	PREDICTED: mavicyanin-like [Ipomoea nil] &gt;XP_019171527.1 PREDICTED: mavicyanin-like [Ipomoea nil]
Tai6.10766.1	osa-miR414,mtr-miR2673a,nta-miR172b,ath-miR5658	RAP74	PREDICTED: transcription initiation factor IIF subunit alpha isoform X2 [Solanum lycopersicum]
Tai6.10769.1	novel_45,ath-miR5658	--	-
Tai6.10769.2	ath-miR5658,novel_45	--	-
Tai6.1076.1	novel_335,hvu-miR5049c	--	-
Tai6.10770.1	ppe-miR396a,mtr-miR319a-5p	RPL6	PREDICTED: 60S ribosomal protein L6-like [Ipomoea nil]
Tai6.10770.2	ppe-miR396a,mtr-miR319a-5p	RPL6	PREDICTED: 60S ribosomal protein L6-like [Ipomoea nil]
Tai6.10772.1	eun-miR167d-5p,gma-miR169v	--	-
Tai6.10777.1	ath-miR5021	--	PREDICTED: uncharacterized protein LOC104212937 isoform X2 [Nicotiana sylvestris]
Tai6.10779.1	ath-miR156a-5p,pta-miR156b,cas-miR156g,zma-miR156k-5p,ahy-miR156a,ath-miR156g	--	PREDICTED: uncharacterized protein LOC109181763 [Ipomoea nil]
Tai6.10780.1	aof-miR391	FRO1	PREDICTED: NADH dehydrogenase [ubiquinone] iron-sulfur protein 4, mitochondrial-like [Ipomoea nil]
Tai6.10783.1	tcc-miR530a	--	-
Tai6.10784.1	novel_65	--	-
Tai6.10786.1	novel_4	--	-
Tai6.10788.1	gma-miR159a-5p	GLIP1	PREDICTED: GDSL esterase/lipase 1-like isoform X1 [Ipomoea nil]
Tai6.10791.1	osa-miR1436	--	-
Tai6.10793.1	gma-miR160b,csi-miR160a-5p,ath-miR160a-5p	CCOAOMT1	PREDICTED: caffeoyl-CoA O-methyltransferase 5 [Ipomoea nil]
Tai6.10794.1	aau-miR160	CCOAOMT5	PREDICTED: caffeoyl-CoA O-methyltransferase 5 [Ipomoea nil]
Tai6.10795.1	mes-miR477d	WSD1	PREDICTED: O-acyltransferase WSD1-like isoform X1 [Ipomoea nil]
Tai6.10799.1	novel_295	--	PREDICTED: uncharacterized protein LOC109181850 [Ipomoea nil]
Tai6.1079.1	rgl-miR5138	--	-
Tai6.107.1	cas-miR156g,osa-miR164d,hci-miR164a,gma-miR164b,hbr-miR156,ptc-miR164f,gma-miR156g,cas-miR157d,osa-miR164e	SPCC1442.07c	PREDICTED: uncharacterized protein LOC109159096 isoform X1 [Ipomoea nil]
Tai6.10801.1	vvi-miR845a,bdi-miR845,osa-miR160e-5p,ath-miR845a,osa-miR396a-3p,rgl-miR5139,csi-miR160c-5p,stu-miR396-3p,aof-miR5139b,ath-miR396a-3p,zma-miR396g-3p,vvi-miR845c,cca-miR396c,gma-miR160b,fve-miR845,cca-miR396a-3p,gma-miR396a-3p,vvi-miR845d,cpa-miR8155,novel_220	PHOT2	putative LOV domain-containing protein [Ipomoea pubescens]
Tai6.10801.2	novel_220,fve-miR845,gma-miR160b,vvi-miR845d,cpa-miR8155,gma-miR396a-3p,cca-miR396a-3p,vvi-miR845c,cca-miR396c,zma-miR396g-3p,ath-miR396a-3p,aof-miR5139b,csi-miR160c-5p,rgl-miR5139,osa-miR396a-3p,stu-miR396-3p,bdi-miR845,osa-miR160e-5p,ath-miR845a,vvi-miR845a	PHOT2	putative LOV domain-containing protein [Ipomoea pubescens]
Tai6.10805.1	sly-miR6027-3p	R1A-3	PREDICTED: uncharacterized protein LOC109181375 isoform X1 [Ipomoea nil]
Tai6.10806.1	pab-miR319d	--	-
Tai6.10808.1	ath-miR2111a-5p,vvi-miR845d,ptc-miR2111a,novel_283,fve-miR2111c,vvi-miR2111-5p	At5g17010	PREDICTED: D-xylose-proton symporter-like 2 [Ipomoea nil]
Tai6.1080.1	mtr-miR2673a,bdi-miR395p-3p,pab-miR395,aly-miR395i,ath-miR390b-3p	ATPAF2	PREDICTED: ATP synthase mitochondrial F1 complex assembly factor 2 [Ipomoea nil] &gt;XP_019158659.1 PREDICTED: ATP synthase mitochondrial F1 complex assembly factor 2 [Ipomoea nil]
Tai6.1080.2	ath-miR390b-3p,mtr-miR2673a	ATPAF2	PREDICTED: ATP synthase mitochondrial F1 complex assembly factor 2 [Ipomoea nil] &gt;XP_019158659.1 PREDICTED: ATP synthase mitochondrial F1 complex assembly factor 2 [Ipomoea nil]
Tai6.10812.1	gma-miR6300	--	PREDICTED: CHD3-type chromatin-remodeling factor PICKLE [Ipomoea nil]
Tai6.10813.1	novel_49,novel_220,ath-miR5658,ath-miR166e-5p,novel_143,ptc-miR172b-5p,stu-miR397-3p	ERD4	PREDICTED: CSC1-like protein ERD4 [Ipomoea nil] &gt;XP_019190627.1 PREDICTED: CSC1-like protein ERD4 [Ipomoea nil]
Tai6.10813.2	ptc-miR390d-3p,aly-miR165a-5p,ath-miR166e-5p,hbr-miR156,pta-miR156b	ERD4	PREDICTED: CSC1-like protein ERD4 [Ipomoea nil]
Tai6.10813.3	stu-miR397-3p,novel_143,ptc-miR172b-5p,ath-miR166e-5p,novel_220	ERD4	PREDICTED: CSC1-like protein ERD4 [Ipomoea nil] &gt;XP_019190627.1 PREDICTED: CSC1-like protein ERD4 [Ipomoea nil]
Tai6.10814.1	novel_387	pak1ip1	PREDICTED: p21-activated protein kinase-interacting protein 1-like [Ipomoea nil] &gt;XP_019190584.1 PREDICTED: p21-activated protein kinase-interacting protein 1-like [Ipomoea nil]
Tai6.10815.1	pla-miR11601	GALT2	PREDICTED: hydroxyproline O-galactosyltransferase GALT2-like [Ipomoea nil] &gt;XP_019190637.1 PREDICTED: hydroxyproline O-galactosyltransferase GALT2-like [Ipomoea nil]
Tai6.10818.1	rgl-miR5138,novel_183,novel_283	GALT2	PREDICTED: hydroxyproline O-galactosyltransferase GALT2-like [Ipomoea nil] &gt;XP_019190637.1 PREDICTED: hydroxyproline O-galactosyltransferase GALT2-like [Ipomoea nil]
Tai6.10819.1	pab-miR395	EP3	PREDICTED: endochitinase EP3-like [Ipomoea nil]
Tai6.1081.1	novel_228	PDH-E1	PREDICTED: pyruvate dehydrogenase E1 component subunit alpha-3, chloroplastic [Ipomoea nil]
Tai6.10821.1	ptc-miR164f	WRKY75	PREDICTED: probable WRKY transcription factor 75 [Ipomoea nil]
Tai6.10822.1	gma-miR403a	DPL1	PREDICTED: sphingosine-1-phosphate lyase isoform X1 [Ipomoea nil]
Tai6.10822.2	gma-miR403a	DPL1	PREDICTED: sphingosine-1-phosphate lyase isoform X1 [Ipomoea nil]
Tai6.10823.1	hci-miR164a,vun-miR164,novel_267	--	PREDICTED: glucose-6-phosphate 1-dehydrogenase, chloroplastic [Ipomoea nil]
Tai6.10826.1	ath-miR170-5p,novel_25,novel_266	TCP20	PREDICTED: transcription factor TCP20-like [Ipomoea nil]
Tai6.10827.1	ath-miR5021,vun-miR164	BAG5	PREDICTED: uncharacterized protein LOC109193434 [Ipomoea nil]
Tai6.10828.1	novel_148	WRKY75	PREDICTED: probable WRKY transcription factor 75 [Ipomoea nil]
Tai6.10829.1	osa-miR395o,eun-miR172b-5p,cca-miR396c,csi-miR396a-3p,ath-miR390b-3p,tae-miR395b,cca-miR396a-3p,osa-miR395c,mtr-miR395a,ptc-miR390d-3p,pab-miR395,ata-miR395b-3p,osa-miR395b,mtr-miR395h,gma-miR172b-5p,bdi-miR395p-3p,gma-miR390a-3p,aly-miR395i	DRP2A	PREDICTED: dynamin-2B-like isoform X2 [Ipomoea nil]
Tai6.10832.1	gma-miR5368,stu-miR396-3p,gma-miR172b-5p	At1g09620	PREDICTED: leucine--tRNA ligase, cytoplasmic [Ipomoea nil] &gt;XP_019199972.1 PREDICTED: leucine--tRNA ligase, cytoplasmic [Ipomoea nil] &gt;XP_019199973.1 PREDICTED: leucine--tRNA ligase, cytoplasmic [Ipomoea nil]
Tai6.10833.1	novel_266	RPS5	PREDICTED: 40S ribosomal protein S5 isoform X1 [Ipomoea nil]
Tai6.10834.1	osa-miR395o,bdi-miR395p-3p,novel_278,osa-miR395c,mtr-miR395a	At1g09620	PREDICTED: leucine--tRNA ligase, cytoplasmic [Ipomoea nil] &gt;XP_019199972.1 PREDICTED: leucine--tRNA ligase, cytoplasmic [Ipomoea nil] &gt;XP_019199973.1 PREDICTED: leucine--tRNA ligase, cytoplasmic [Ipomoea nil]
Tai6.10835.1	mtr-miR395h	FLP2	hypothetical protein PRUPE_ppa013757mg [Prunus persica] &gt;XP_008219799.1 PREDICTED: flowering-promoting factor 1 [Prunus mume] &gt;EMJ27153.1 hypothetical protein PRUPE_ppa013757mg [Prunus persica]
Tai6.10836.1	ath-miR5021	slr0305	unnamed protein product, partial [Vitis vinifera]
Tai6.10837.1	osa-miR166k-5p	--	PREDICTED: uncharacterized protein LOC109160138 isoform X1 [Ipomoea nil]
Tai6.10838.1	ath-miR164c-5p	DRP4C	PREDICTED: dynamin-related protein 4C-like [Ipomoea nil]
Tai6.1083.1	novel_160	--	-
Tai6.10840.1	ath-miR164a,zma-miR164h-5p,gma-miR164b,ath-miR164c-5p	DRP4C	PREDICTED: dynamin-related protein 4C-like [Ipomoea nil]
Tai6.10843.1	ath-miR167c-5p,hbr-miR476,cpa-miR8155	ARAD1	PREDICTED: probable arabinosyltransferase ARAD1 [Ipomoea nil] &gt;XP_019199951.1 PREDICTED: probable arabinosyltransferase ARAD1 [Ipomoea nil]
Tai6.10844.1	cpa-miR8155,hbr-miR476	ARAD1	PREDICTED: probable arabinosyltransferase ARAD1 [Ipomoea nil] &gt;XP_019199951.1 PREDICTED: probable arabinosyltransferase ARAD1 [Ipomoea nil]
Tai6.10846.1	hci-miR164a,osa-miR166g-5p,osa-miR164e	At5g38830	PREDICTED: cysteine--tRNA ligase 2, cytoplasmic isoform X1 [Ipomoea nil] &gt;XP_019160293.1 PREDICTED: cysteine--tRNA ligase 2, cytoplasmic isoform X1 [Ipomoea nil]
Tai6.10846.2	hci-miR164a,osa-miR164e,osa-miR166g-5p,gma-miR156g	At5g38830	PREDICTED: cysteine--tRNA ligase 2, cytoplasmic isoform X1 [Ipomoea nil] &gt;XP_019160293.1 PREDICTED: cysteine--tRNA ligase 2, cytoplasmic isoform X1 [Ipomoea nil]
Tai6.10846.3	osa-miR164e,hci-miR164a	--	-
Tai6.10850.1	ath-miR172c,stu-miR172c-3p	CDF3	Dof zinc finger protein [Ipomoea batatas]
Tai6.10851.1	eun-miR172a-5p	PNSB4	PREDICTED: photosynthetic NDH subunit of subcomplex B 4, chloroplastic [Ipomoea nil]
Tai6.10855.1	gma-miR395d,tae-miR395b,mtr-miR395g,ata-miR395b-3p	--	-
Tai6.10856.1	ppe-miR1511-5p	PAA1	PREDICTED: proteasome subunit alpha type-6 [Ipomoea nil]
Tai6.10858.1	zma-miR166h-3p,cas-miR156g,ath-miR5021,vvi-miR166a,ath-miR166a-3p,ppt-miR166j	SBT1.8	PREDICTED: subtilisin-like protease SBT1.8 [Ipomoea nil]
Tai6.10859.1	cas-miR157d	RGLG2	unnamed protein product [Coffea canephora]
Tai6.10860.1	novel_160,bdi-miR7783-3p	--	PREDICTED: 28 kDa ribonucleoprotein, chloroplastic-like [Ipomoea nil]
Tai6.10863.1	novel_295,eun-miR397a-5p	SEOB	PREDICTED: protein SIEVE ELEMENT OCCLUSION B-like [Ipomoea nil]
Tai6.10863.2	eun-miR397a-5p,novel_295	SEOB	PREDICTED: protein SIEVE ELEMENT OCCLUSION B-like [Ipomoea nil]
Tai6.10863.3	novel_295	SEOB	PREDICTED: protein SIEVE ELEMENT OCCLUSION B-like [Ipomoea nil]
Tai6.10864.1	novel_391	SEOB	PREDICTED: protein SIEVE ELEMENT OCCLUSION B-like [Ipomoea nil]
Tai6.10865.3	cca-miR156b,ata-miR395b-3p	--	putative transposase [Ipomoea tricolor]
Tai6.10866.1	stu-miR172c-3p	ABCI7	PREDICTED: protein ABCI7, chloroplastic-like isoform X1 [Ipomoea nil] &gt;XP_019177718.1 PREDICTED: protein ABCI7, chloroplastic-like isoform X1 [Ipomoea nil] &gt;XP_019177720.1 PREDICTED: protein ABCI7, chloroplastic-like isoform X1 [Ipomoea nil] &gt;XP_019177721.1 PREDICTED: protein ABCI7, chloroplastic-like isoform X1 [Ipomoea nil]
Tai6.10867.1	gma-miR396a-3p,pta-miR319	--	putative transposase [Ipomoea tricolor]
Tai6.10869.1	hbr-miR6173	--	-
Tai6.10870.1	novel_169	SCAB2	PREDICTED: stomatal closure-related actin-binding protein 2-like isoform X1 [Ipomoea nil] &gt;XP_019162050.1 PREDICTED: stomatal closure-related actin-binding protein 2-like isoform X1 [Ipomoea nil] &gt;XP_019162051.1 PREDICTED: stomatal closure-related actin-binding protein 2-like isoform X1 [Ipomoea nil]
Tai6.10870.2	novel_169	SCAB2	PREDICTED: stomatal closure-related actin-binding protein 2-like isoform X2 [Ipomoea nil]
Tai6.10871.1	mtr-miR2673a	MED26A	PREDICTED: probable mediator of RNA polymerase II transcription subunit 26b isoform X1 [Ipomoea nil]
Tai6.10871.2	mtr-miR2673a	MED26A	PREDICTED: probable mediator of RNA polymerase II transcription subunit 26b isoform X1 [Ipomoea nil]
Tai6.10872.1	novel_295,novel_148,ptc-miR164f	--	-
Tai6.10873.1	ath-miR2111a-5p,fve-miR2111c,novel_228,vvi-miR2111-5p	TIM14-3	PREDICTED: mitochondrial import inner membrane translocase subunit TIM14-3-like [Ipomoea nil]
Tai6.10874.1	csi-miR396a-3p,cca-miR396c,cca-miR396a-3p,stu-miR396-3p,osa-miR396a-3p,ath-miR396a-3p	--	-
Tai6.10875.1	pta-miR156b,bdi-miR159a-3p,zma-miR159h-3p	SCPL45	PREDICTED: serine carboxypeptidase-like 45 [Ipomoea nil]
Tai6.10876.1	novel_267	--	PREDICTED: leucine-rich repeat receptor protein kinase EMS1-like [Ipomoea nil]
Tai6.10877.1	eun-miR159-3p	LCB2a	PREDICTED: long chain base biosynthesis protein 2a [Theobroma cacao]
Tai6.10879.1	ppe-miR1511-5p	--	-
Tai6.1087.1	ppe-miR393a,sly-miR166c-5p	--	PREDICTED: uncharacterized protein LOC109179640 isoform X2 [Ipomoea nil]
Tai6.10880.1	ath-miR5021,rgl-miR5138,pgi-miR2118	--	-
Tai6.10883.2	mes-miR166i	SDF2	PREDICTED: stromal cell-derived factor 2-like protein [Ipomoea nil]
Tai6.10884.1	novel_295	--	PREDICTED: uncharacterized protein LOC109161635 isoform X1 [Ipomoea nil]
Tai6.10885.1	novel_267,novel_77	SCL1	PREDICTED: scarecrow-like protein 1 [Ipomoea nil] &gt;XP_019175165.1 PREDICTED: scarecrow-like protein 1 [Ipomoea nil]
Tai6.10885.2	novel_77,novel_267	SCL1	PREDICTED: scarecrow-like protein 1 [Ipomoea nil] &gt;XP_019175165.1 PREDICTED: scarecrow-like protein 1 [Ipomoea nil]
Tai6.10886.1	novel_25,gma-miR403a,ath-miR403-3p	--	PREDICTED: probable receptor-like serine/threonine-protein kinase At5g57670 [Ipomoea nil] &gt;XP_019175292.1 PREDICTED: probable receptor-like serine/threonine-protein kinase At5g57670 [Ipomoea nil]
Tai6.10886.2	mes-miR477a,hvu-miR397a	--	PREDICTED: probable receptor-like serine/threonine-protein kinase At5g57670 [Ipomoea nil] &gt;XP_019175292.1 PREDICTED: probable receptor-like serine/threonine-protein kinase At5g57670 [Ipomoea nil]
Tai6.10889.1	mdm-miR319b-5p	--	-
Tai6.1088.1	ptc-miR2111a,fve-miR2111c	--	PREDICTED: uncharacterized protein LOC109179640 isoform X1 [Ipomoea nil] &gt;XP_019184677.1 PREDICTED: uncharacterized protein LOC109179640 isoform X1 [Ipomoea nil]
Tai6.10891.1	ath-miR5658,osa-miR414	MKS1	PREDICTED: protein MKS1-like [Ipomoea nil]
Tai6.10893.1	osa-miR414,nta-miR172b	ACS10	PREDICTED: probable aminotransferase ACS12 [Ipomoea nil]
Tai6.10895.1	csi-miR403a-5p,rgl-miR5138	--	hypothetical protein (mitochondrion) [Vicia faba]
Tai6.10898.1	vvi-miR171g	MSI4	PREDICTED: WD-40 repeat-containing protein MSI4-like [Ipomoea nil]
Tai6.10898.2	vvi-miR171g,novel_370	MSI4	PREDICTED: WD-40 repeat-containing protein MSI4-like [Ipomoea nil]
Tai6.10899.1	osa-miR5532,novel_211	MSI4	PREDICTED: WD-40 repeat-containing protein MSI4-like [Ipomoea nil]
Tai6.1089.1	novel_318,novel_344	--	PREDICTED: uncharacterized protein LOC109162457 [Ipomoea nil]
Tai6.1089.2	novel_318,novel_344	--	PREDICTED: uncharacterized protein LOC109162457 [Ipomoea nil]
Tai6.1089.4	novel_318	--	PREDICTED: uncharacterized protein LOC109162457 [Ipomoea nil]
Tai6.1089.6	novel_318,eun-miR172a-5p	--	PREDICTED: uncharacterized protein LOC109162457 [Ipomoea nil]
Tai6.1089.7	eun-miR172a-5p,novel_318	--	PREDICTED: uncharacterized protein LOC109162457 [Ipomoea nil]
Tai6.1089.8	novel_318,novel_344	--	PREDICTED: uncharacterized protein LOC109162457 [Ipomoea nil]
Tai6.108.2	atr-miR397a,novel_18,novel_61,novel_64,eun-miR397a-5p,novel_106,novel_382,ath-miR159a,novel_341,novel_378	EMB2761	PREDICTED: threonine--tRNA ligase, chloroplastic/mitochondrial 2 [Ipomoea nil]
Tai6.108.3	atr-miR397a,novel_18,novel_61,novel_64,novel_378,novel_382,novel_341,novel_106,ath-miR159a	EMB2761	PREDICTED: threonine--tRNA ligase, chloroplastic/mitochondrial 2 [Ipomoea nil]
Tai6.10900.1	cas-miR11592,mtr-miR2673a	MSI4	PREDICTED: WD-40 repeat-containing protein MSI4 [Ipomoea nil] &gt;XP_019192253.1 PREDICTED: WD-40 repeat-containing protein MSI4 [Ipomoea nil]
Tai6.10902.1	ath-miR5021,novel_267	SKP1B	SKP1-like protein 2 [Petunia x hybrida] &gt;ACT35738.1 SKP1-like 1 [Petunia x hybrida]
Tai6.10902.2	cas-miR156g,ath-miR5021,ath-miR156g,novel_267,zma-miR156k-5p	SKP1A	PREDICTED: SKP1-like protein 1A [Ipomoea nil]
Tai6.10903.1	zma-miR159h-3p	SKP1B	SKP1-like protein 2 [Petunia x hybrida] &gt;ACT35738.1 SKP1-like 1 [Petunia x hybrida]
Tai6.10904.1	eun-miR172b-5p,osa-miR1861b,osa-miR1861d,gma-miR6300,hbr-miR476,zma-miR396g-3p	Os02g0799000	PREDICTED: probable protein phosphatase 2C 27 [Ipomoea nil]
Tai6.1090.1	mtr-miR2673a	--	-
Tai6.10912.1	pta-miR156b,gma-miR164b,ath-miR164a	--	hypothetical protein M569_16374 [Genlisea aurea]
Tai6.10913.1	ath-miR5658	PER55	PREDICTED: peroxidase 55 [Ipomoea nil]
Tai6.10915.1	novel_167	ASI1	PREDICTED: protein ANTI-SILENCING 1 isoform X1 [Ipomoea nil] &gt;XP_019161529.1 PREDICTED: protein ANTI-SILENCING 1 isoform X1 [Ipomoea nil] &gt;XP_019161530.1 PREDICTED: protein ANTI-SILENCING 1 isoform X1 [Ipomoea nil] &gt;XP_019161531.1 PREDICTED: protein ANTI-SILENCING 1 isoform X2 [Ipomoea nil]
Tai6.10916.1	osa-miR396a-3p	ASI1	PREDICTED: protein ANTI-SILENCING 1 isoform X1 [Ipomoea nil] &gt;XP_019161529.1 PREDICTED: protein ANTI-SILENCING 1 isoform X1 [Ipomoea nil] &gt;XP_019161530.1 PREDICTED: protein ANTI-SILENCING 1 isoform X1 [Ipomoea nil] &gt;XP_019161531.1 PREDICTED: protein ANTI-SILENCING 1 isoform X2 [Ipomoea nil]
Tai6.10917.1	novel_48	SEC61G2	unnamed protein product [Coffea canephora]
Tai6.10920.1	stu-miR482e-3p,ath-miR164a,novel_397,ath-miR5658,gma-miR164b	--	PREDICTED: 4-hydroxyphenylpyruvate dioxygenase [Ipomoea nil]
Tai6.10921.1	ata-miR393-5p	GAMMACAL2	PREDICTED: gamma carbonic anhydrase-like 2, mitochondrial [Ipomoea nil]
Tai6.10924.1	gra-miR166d	At2g34160	PREDICTED: uncharacterized protein At2g34160-like [Ipomoea nil]
Tai6.10926.1	novel_273	At2g21870	PREDICTED: probable ATP synthase 24 kDa subunit, mitochondrial [Ipomoea nil]
Tai6.10929.1	ath-miR157d,cas-miR157d,hbr-miR156,ath-miR5021,csi-miR156d-5p	--	PREDICTED: LEAF RUST 10 DISEASE-RESISTANCE LOCUS RECEPTOR-LIKE PROTEIN KINASE-like 1.2 isoform X2 [Ipomoea nil]
Tai6.10930.1	ath-miR5021	LRK10L-1.2	PREDICTED: LEAF RUST 10 DISEASE-RESISTANCE LOCUS RECEPTOR-LIKE PROTEIN KINASE-like 1.2 isoform X3 [Ipomoea nil]
Tai6.10932.2	novel_259,gma-miR390a-3p,ath-miR390b-3p,ath-miR5021,mtr-miR2673a,vvi-miR3630-3p	Dhrsx	PREDICTED: retinol dehydrogenase 11-like [Ipomoea nil]
Tai6.10934.1	gma-miR156g,mdm-miR319b-5p,novel_80,csi-miR156d-5p	GDCSP	PREDICTED: glycine dehydrogenase (decarboxylating), mitochondrial-like [Ipomoea nil]
Tai6.10935.1	osa-miR414	--	-
Tai6.10936.1	fve-miR1511,novel_391,rgl-miR5138	DTX12	PREDICTED: protein DETOXIFICATION 12-like [Ipomoea nil] &gt;XP_019173065.1 PREDICTED: protein DETOXIFICATION 12-like [Ipomoea nil]
Tai6.10937.1	novel_167	--	-
Tai6.10937.2	ath-miR5658	--	-
Tai6.10938.1	aly-miR172e-3p	RPL26A	PREDICTED: 60S ribosomal protein L26-1-like [Ipomoea nil]
Tai6.1093.1	gma-miR159e-5p,gma-miR159a-5p	CPK13	PREDICTED: calcium-dependent protein kinase 13 [Ipomoea nil]
Tai6.10940.1	novel_41,osa-miR414	MRL7	PREDICTED: uncharacterized protein LOC109187213 [Ipomoea nil] &gt;XP_019192899.1 PREDICTED: uncharacterized protein LOC109187213 [Ipomoea nil] &gt;XP_019192900.1 PREDICTED: uncharacterized protein LOC109187213 [Ipomoea nil]
Tai6.10942.1	novel_397	SRC2	PREDICTED: protein SRC2-like [Ipomoea nil]
Tai6.10947.1	osa-miR171h,sbi-miR171f,vvi-miR171g,mdm-miR171i	RPP4	putative NBS-LRR resistance disease protein rsp-24, partial [Ipomoea batatas]
Tai6.10947.3	ath-miR5021	--	PREDICTED: TMV resistance protein N-like [Ipomoea nil]
Tai6.10948.1	novel_401,osa-miR399a	SRC2	PREDICTED: protein SRC2-like [Ipomoea nil]
Tai6.10949.1	novel_148	--	PREDICTED: heat shock factor-binding protein 1-like isoform X1 [Ipomoea nil] &gt;XP_019175311.1 PREDICTED: heat shock factor-binding protein 1-like isoform X1 [Ipomoea nil]
Tai6.10950.1	pta-miR319,novel_228	At3g16560	PREDICTED: probable protein phosphatase 2C 40 [Ipomoea nil] &gt;XP_019174962.1 PREDICTED: probable protein phosphatase 2C 40 [Ipomoea nil] &gt;XP_019174963.1 PREDICTED: probable protein phosphatase 2C 40 [Ipomoea nil]
Tai6.10951.1	novel_255,gma-miR5368	--	-
Tai6.10952.1	novel_65	RPL18A	PREDICTED: aspartic proteinase nepenthesin-1 [Arachis duranensis]
Tai6.10953.1	mdm-miR396a,gma-miR166m,hci-miR156a,ppt-miR166j	AHL	PREDICTED: PAP-specific phosphatase HAL2-like [Ipomoea nil]
Tai6.10956.1	aly-miR845b-5p,pta-miR319,gma-miR319q,pab-miR319d,gma-miR319c,osa-miR319a-3p.2-3p,mtr-miR319a-3p	CYP37	PREDICTED: peptidyl-prolyl cis-trans isomerase CYP37, chloroplastic isoform X1 [Ipomoea nil]
Tai6.10959.1	zma-miR164h-5p,vun-miR164,ath-miR5021	--	PREDICTED: uncharacterized protein LOC109188452 [Ipomoea nil] &gt;XP_019194687.1 PREDICTED: uncharacterized protein LOC109188452 [Ipomoea nil] &gt;XP_019194688.1 PREDICTED: uncharacterized protein LOC109188452 [Ipomoea nil]
Tai6.1095.1	sly-miR6027-3p,novel_159	At5g05600	PREDICTED: leucoanthocyanidin dioxygenase-like [Ipomoea nil]
Tai6.10960.1	ath-miR5658,hbr-miR156	CBSX5	PREDICTED: CBS domain-containing protein CBSX5-like [Ipomoea nil]
Tai6.10960.2	hbr-miR156,ath-miR5658	CBSX5	PREDICTED: CBS domain-containing protein CBSX5-like [Ipomoea nil]
Tai6.10966.1	fve-miR2111c	--	PREDICTED: non-specific lipid-transfer protein 1-like [Nicotiana sylvestris] &gt;XP_016447765.1 PREDICTED: non-specific lipid-transfer protein 1-like [Nicotiana tabacum]
Tai6.10967.1	ath-miR5021	ILL2	PREDICTED: IAA-amino acid hydrolase ILR1-like 4 [Ipomoea nil]
Tai6.10968.1	novel_283	--	PREDICTED: uncharacterized protein LOC109160952 [Ipomoea nil]
Tai6.1096.1	novel_44,novel_127,novel_10,novel_89,novel_74,novel_136,osa-miR5532,novel_349,novel_348,novel_395,novel_340	JRG21	PREDICTED: leucoanthocyanidin dioxygenase-like [Ipomoea nil]
Tai6.10970.1	novel_397	--	-
Tai6.10970.2	novel_397	--	-
Tai6.10971.1	novel_77	At1g68190	PREDICTED: putative zinc finger protein At1g68190 isoform X1 [Ipomoea nil] &gt;XP_019164898.1 PREDICTED: putative zinc finger protein At1g68190 isoform X1 [Ipomoea nil] &gt;XP_019164899.1 PREDICTED: putative zinc finger protein At1g68190 isoform X1 [Ipomoea nil] &gt;XP_019164900.1 PREDICTED: putative zinc finger protein At1g68190 isoform X1 [Ipomoea nil]
Tai6.10972.1	gma-miR6300,eun-miR482b-3p	At1g22950	PREDICTED: uncharacterized PKHD-type hydroxylase At1g22950 isoform X1 [Ipomoea nil]
Tai6.10976.1	mdm-miR319b-5p	PCMP-H89	PREDICTED: uncharacterized protein LOC109160996 [Ipomoea nil]
Tai6.10977.1	novel_406	TATC	PREDICTED: sec-independent protein translocase protein TATC, chloroplastic [Ipomoea nil]
Tai6.10978.2	ath-miR5021,mtr-miR172a	DTX16	PREDICTED: protein DETOXIFICATION 16-like [Ipomoea nil]
Tai6.10980.1	ath-miR166a-5p,aly-miR166g-5p	ATPB	PREDICTED: ATP synthase subunit beta, mitochondrial [Ipomoea nil]
Tai6.10982.1	ata-miR395b-3p,gma-miR395d,tae-miR395b	alxA	PREDICTED: ALG-2 interacting protein X-like [Ipomoea nil]
Tai6.10983.1	gma-miR6300,novel_167,ath-miR5658	RIM20	PREDICTED: ALG-2 interacting protein X-like [Ipomoea nil]
Tai6.10985.1	ath-miR5658,hbr-miR156,novel_80	--	PREDICTED: sarcoplasmic reticulum histidine-rich calcium-binding protein [Ipomoea nil] &gt;XP_019165018.1 PREDICTED: sarcoplasmic reticulum histidine-rich calcium-binding protein [Ipomoea nil]
Tai6.10987.1	novel_331	--	PREDICTED: uncharacterized protein LOC109154824 isoform X1 [Ipomoea nil]
Tai6.10988.1	ath-miR5021	JGB	PREDICTED: uncharacterized protein LOC109154843 [Ipomoea nil]
Tai6.1098.1	csi-miR171b-5p,vvi-miR2111-5p,ghr-miR479,ath-miR5021,fve-miR2111c	AL1	PREDICTED: PHD finger protein ALFIN-LIKE 1-like isoform X3 [Ipomoea nil]
Tai6.10991.1	osa-miR159a.1	--	hypothetical protein A4A49_24482 [Nicotiana attenuata]
Tai6.10992.1	ath-miR5658	--	hypothetical protein A4A49_24482 [Nicotiana attenuata]
Tai6.10994.1	novel_148	LIP1P-1	PREDICTED: lipoyl synthase, chloroplastic-like [Ipomoea nil]
Tai6.10997.1	ath-miR5021,zma-miR159h-3p	LIP1P	PREDICTED: lipoyl synthase, chloroplastic-like [Ipomoea nil]
Tai6.10999.1	rgl-miR5138,novel_53	--	PREDICTED: (3S,6E)-nerolidol synthase 1-like [Ipomoea nil]
Tai6.109.1	osa-miR414	SUMO1	PREDICTED: small ubiquitin-related modifier 1 [Vitis vinifera] &gt;CBI28861.3 unnamed protein product, partial [Vitis vinifera]
Tai6.10.1	eun-miR397a-5p	--	PREDICTED: uncharacterized protein LOC109152104 [Ipomoea nil]
Tai6.11000.1	osa-miR414	--	PREDICTED: E3 ubiquitin ligase BIG BROTHER-related-like isoform X1 [Ipomoea nil]
Tai6.11001.1	osa-miR414	ARP7	PREDICTED: actin-related protein 7-like [Ipomoea nil] &gt;XP_019168275.1 PREDICTED: actin-related protein 7-like [Ipomoea nil] &gt;XP_019168276.1 PREDICTED: actin-related protein 7-like [Ipomoea nil] &gt;XP_019168277.1 PREDICTED: actin-related protein 7-like [Ipomoea nil]
Tai6.11002.1	novel_329	Os03g0216600	PREDICTED: probable glucan 1,3-alpha-glucosidase [Ipomoea nil]
Tai6.11005.1	ath-miR5021,mtr-miR5248	--	PREDICTED: transmembrane protein 64-like [Ipomoea nil]
Tai6.11008.1	novel_34,mes-miR477h	AMT1-1	PREDICTED: ammonium transporter 1 member 1-like [Ipomoea nil]
Tai6.11009.1	ath-miR156g,hci-miR156a,sly-miR482a,novel_242,cas-miR156g,zma-miR156k-5p,ahy-miR156a,ath-miR156a-5p,fve-miR164a-3p,mtr-miR2673a	ARIA	PREDICTED: ARM REPEAT PROTEIN INTERACTING WITH ABF2-like [Ipomoea nil]
Tai6.1100.1	zma-miR162-3p,bdi-miR162,ath-miR162a-3p	--	PREDICTED: uncharacterized protein LOC109159142 isoform X2 [Ipomoea nil]
Tai6.11010.1	ath-miR5021,mtr-miR172a,ptc-miR172i	ARAD1	PREDICTED: probable arabinosyltransferase ARAD1 [Ipomoea nil]
Tai6.11011.1	ath-miR165a-5p,osa-miR414,novel_401,gma-miR5368,vca-miR166c-5p,csi-miR166c-5p,gra-miR166d,aly-miR165a-5p	MIRO1	PREDICTED: mitochondrial Rho GTPase 1-like isoform X1 [Ipomoea nil] &gt;XP_019197483.1 PREDICTED: mitochondrial Rho GTPase 1-like isoform X1 [Ipomoea nil]
Tai6.11015.1	han-miR3630-3p,bra-miR2111-3p,aly-miR395i,ath-miR395a,pab-miR395	ARF	hypothetical protein B456_001G263300 [Gossypium raimondii]
Tai6.11016.1	novel_148,osa-miR171i-3p,gma-miR172b-5p	--	-
Tai6.1101.1	atr-miR397a	DNAJB4	PREDICTED: dnaJ homolog subfamily B member 4-like [Ipomoea nil]
Tai6.11020.1	cpa-miR8155	At2g31810	PREDICTED: acetolactate synthase small subunit 1, chloroplastic-like [Ipomoea nil]
Tai6.11021.1	vun-miR164	MTACP2	PREDICTED: acyl carrier protein 2, mitochondrial-like [Ipomoea nil]
Tai6.11025.1	stu-miR156f-5p,cas-miR157d,ath-miR156g,vvi-miR396b	PPC6-7	PREDICTED: probable protein phosphatase 2C 34 [Ipomoea nil]
Tai6.11027.1	mes-miR166i,cpa-miR166e,csi-miR166j-3p,gma-miR5368	PLDZETA1	PREDICTED: phospholipase D zeta 1-like isoform X2 [Ipomoea nil]
Tai6.1102.1	osa-miR396a-3p	CAX3	PREDICTED: vacuolar cation/proton exchanger 3-like [Ipomoea nil]
Tai6.11030.1	cme-miR399d,ath-miR399a,hbr-miR396a	ephA	PREDICTED: bifunctional epoxide hydrolase 2-like [Ipomoea nil]
Tai6.11031.1	gma-miR156g	RPS18A	ribosomal protein S13P/S18e [Medicago truncatula] &gt;KEH15455.1 ribosomal protein S13P/S18e [Medicago truncatula]
Tai6.11032.1	ath-miR170-5p	--	-
Tai6.11034.1	osa-miR414	--	PREDICTED: protein AATF-like isoform X1 [Ipomoea nil] &gt;XP_019188692.1 PREDICTED: protein AATF-like isoform X1 [Ipomoea nil]
Tai6.11035.1	gma-miR172b-5p,ath-miR5021,ata-miR395b-3p,eun-miR397a-5p,aof-miR169b,mtr-miR2673a	--	PREDICTED: uncharacterized protein LOC102586176 [Solanum tuberosum]
Tai6.11036.1	novel_310	--	PREDICTED: centlein-like [Ipomoea nil]
Tai6.11037.1	gma-miR408d,ppt-miR408b,vvi-miR2111-5p	MRL7L	PREDICTED: uncharacterized protein LOC109184863 [Ipomoea nil] &gt;XP_019190472.1 PREDICTED: uncharacterized protein LOC109184863 [Ipomoea nil]
Tai6.11038.1	osa-miR166k-5p,ssp-miR1128	--	-
Tai6.11039.1	gma-miR156g	--	-
Tai6.1103.1	novel_240,ath-miR5658,gma-miR159e-5p,gma-miR159a-5p	LHCB4.1	PREDICTED: chlorophyll a-b binding protein CP29.1, chloroplastic-like [Ipomoea nil]
Tai6.11042.1	novel_266	RPT2	PREDICTED: root phototropism protein 2 [Ipomoea nil]
Tai6.11042.2	novel_266	RPT2	PREDICTED: root phototropism protein 2 [Ipomoea nil]
Tai6.11043.1	vun-miR164,hbr-miR6173	RPT2	PREDICTED: root phototropism protein 2 [Ipomoea nil]
Tai6.11043.2	vun-miR164,hbr-miR6173	RPT2	PREDICTED: root phototropism protein 2 [Ipomoea nil]
Tai6.11044.1	osa-miR414	--	PREDICTED: eukaryotic translation initiation factor 2 subunit beta-like [Nicotiana attenuata] &gt;OIT34788.1 eukaryotic translation initiation factor 2 subunit beta [Nicotiana attenuata]
Tai6.11045.1	vvi-miR396b,ppe-miR396a,mdm-miR396a,ath-miR396a-5p,vvi-miR396a,ath-miR396b-5p,gma-miR396h,hbr-miR396a	PTI6	PREDICTED: pathogenesis-related genes transcriptional activator PTI6-like [Ipomoea nil]
Tai6.11046.1	ath-miR5658	--	-
Tai6.11047.1	lus-miR172j,gma-miR172b-5p	Nrde2	PREDICTED: protein NRDE2 homolog isoform X1 [Ipomoea nil]
Tai6.11048.1	ata-miR393-5p	--	PREDICTED: ribonucleases P/MRP protein subunit POP1-like isoform X1 [Ipomoea nil]
Tai6.11050.1	fve-miR156h,hci-miR156a	--	PREDICTED: uncharacterized protein LOC109174328 [Ipomoea nil]
Tai6.11051.1	ath-miR5021	--	-
Tai6.11054.1	novel_58	HIPP41	PREDICTED: uncharacterized protein At4g26485-like isoform X1 [Ipomoea nil]
Tai6.11056.1	novel_58	PYL8	PREDICTED: abscisic acid receptor PYL8-like [Ipomoea nil] &gt;XP_019200457.1 PREDICTED: abscisic acid receptor PYL8-like [Ipomoea nil]
Tai6.11057.1	osa-miR167d-5p,ath-miR167c-5p,aqc-miR167,ath-miR167a-5p	FTSH11	PREDICTED: ATP-dependent zinc metalloprotease FTSH 11, chloroplastic/mitochondrial [Ipomoea nil]
Tai6.11057.2	ath-miR5021,ath-miR167a-5p,osa-miR167d-5p,aqc-miR167,rgl-miR5138,ath-miR167c-5p	FTSH11	PREDICTED: ATP-dependent zinc metalloprotease FTSH 11, chloroplastic/mitochondrial [Ipomoea nil]
Tai6.11057.3	aqc-miR167,osa-miR167d-5p,ath-miR167c-5p,ath-miR167a-5p	FTSH11	PREDICTED: ATP-dependent zinc metalloprotease FTSH 11, chloroplastic/mitochondrial [Ipomoea nil]
Tai6.11057.4	osa-miR167d-5p,aqc-miR167,ath-miR167c-5p,ath-miR167a-5p	FTSH11	PREDICTED: ATP-dependent zinc metalloprotease FTSH 11, chloroplastic/mitochondrial [Ipomoea nil]
Tai6.11059.1	ath-miR167a-5p,bna-miR167d,sly-miR167b-5p,osa-miR414	RNL	PREDICTED: uncharacterized protein LOC109173036 [Ipomoea nil]
Tai6.11060.1	hci-miR156a	--	PREDICTED: uncharacterized protein LOC109173028 [Ipomoea nil]
Tai6.11061.1	nta-miR172b	TPS4	PREDICTED: (3S,6E)-nerolidol synthase 1-like isoform X1 [Ipomoea nil]
Tai6.11061.2	nta-miR172b	0	PREDICTED: (3S,6E)-nerolidol synthase 1-like isoform X1 [Ipomoea nil]
Tai6.11063.1	osa-miR5503	BGAL8	PREDICTED: beta-galactosidase 8-like isoform X1 [Ipomoea nil]
Tai6.11063.2	novel_195,osa-miR5503	BGAL8	PREDICTED: beta-galactosidase 8-like isoform X1 [Ipomoea nil]
Tai6.11063.3	osa-miR5503	BGAL8	PREDICTED: beta-galactosidase 8-like isoform X1 [Ipomoea nil]
Tai6.11063.4	osa-miR5503	BGAL8	PREDICTED: beta-galactosidase 8-like isoform X1 [Ipomoea nil]
Tai6.11063.5	novel_195,osa-miR5503	BGAL8	PREDICTED: beta-galactosidase 8-like isoform X1 [Ipomoea nil]
Tai6.11063.6	novel_195,osa-miR5503	BGAL8	PREDICTED: beta-galactosidase 8-like isoform X1 [Ipomoea nil]
Tai6.11063.7	osa-miR5503	BGAL8	PREDICTED: beta-galactosidase 8-like isoform X1 [Ipomoea nil]
Tai6.11063.8	novel_195,osa-miR5503	BGAL8	PREDICTED: beta-galactosidase 8-like isoform X1 [Ipomoea nil]
Tai6.11064.1	csi-miR156g-3p	BGAL8	PREDICTED: beta-galactosidase 8-like isoform X2 [Ipomoea nil]
Tai6.11064.2	csi-miR156g-3p	BGAL8	PREDICTED: beta-galactosidase 8-like isoform X2 [Ipomoea nil]
Tai6.11065.1	novel_321,osa-miR414	Os03g0255100	PREDICTED: beta-galactosidase 8-like isoform X1 [Ipomoea nil]
Tai6.11066.1	osa-miR166i-3p	--	PREDICTED: protein indeterminate-domain 9-like [Ipomoea nil]
Tai6.11067.1	novel_187,novel_366,stu-miR156f-5p,novel_49	SIZ1	PREDICTED: E3 SUMO-protein ligase SIZ1-like isoform X1 [Ipomoea nil] &gt;XP_019177880.1 PREDICTED: E3 SUMO-protein ligase SIZ1-like isoform X1 [Ipomoea nil]
Tai6.11069.1	novel_353	ABCB15	PREDICTED: ABC transporter B family member 15 [Ipomoea nil]
Tai6.1106.1	fve-miR156h,hci-miR156a	Os04g0679100	PREDICTED: clathrin light chain 2-like isoform X2 [Ipomoea nil]
Tai6.1106.2	ath-miR5021	DCR	PREDICTED: BAHD acyltransferase DCR [Ipomoea nil]
Tai6.1106.3	fve-miR156h,novel_148	At1g53430	PREDICTED: putative serine/threonine-protein kinase isoform X2 [Ipomoea nil]
Tai6.11070.1	fve-miR159a-5p,csi-miR159a-5p	--	PREDICTED: uncharacterized protein LOC109158929 [Ipomoea nil]
Tai6.11071.1	osa-miR399j,vvi-miR399i,ath-miR399b,novel_301,cme-miR399d,novel_82	PPP4R2r	PREDICTED: serine/threonine-protein phosphatase 4 regulatory subunit 2-B [Ipomoea nil] &gt;XP_019162398.1 PREDICTED: serine/threonine-protein phosphatase 4 regulatory subunit 2-B [Ipomoea nil] &gt;XP_019162399.1 PREDICTED: serine/threonine-protein phosphatase 4 regulatory subunit 2-B [Ipomoea nil]
Tai6.11073.1	novel_169,vvi-miR167c,bna-miR167d,ath-miR167a-5p,novel_318,ptc-miR167f-5p,osa-miR167d-5p	Os03g0326500	PREDICTED: thioredoxin-like 1-2, chloroplastic isoform X1 [Ipomoea nil]
Tai6.11075.1	novel_283,aly-miR165a-5p	SNRNP65	PREDICTED: U11/U12 small nuclear ribonucleoprotein 65 kDa protein isoform X1 [Ipomoea nil] &gt;XP_019162077.1 PREDICTED: U11/U12 small nuclear ribonucleoprotein 65 kDa protein isoform X1 [Ipomoea nil]
Tai6.11076.1	ath-miR5021	NAC079	PREDICTED: NAC domain-containing protein 92-like [Ipomoea nil]
Tai6.11077.1	osa-miR397b	EULS3	PREDICTED: cytokinesis protein sepA-like [Ipomoea nil] &gt;XP_019162686.1 PREDICTED: cytokinesis protein sepA-like [Ipomoea nil] &gt;XP_019162687.1 PREDICTED: cytokinesis protein sepA-like [Ipomoea nil]
Tai6.11078.1	novel_34	SIP1-2	PREDICTED: aquaporin SIP1-2 [Ipomoea nil]
Tai6.11079.1	hbr-miR396a	CNOT3	PREDICTED: general negative regulator of transcription subunit 3-like isoform X1 [Ipomoea nil]
Tai6.1107.1	pab-miR394a,han-miR3630-3p,ath-miR394a	Os04g0679100	PREDICTED: clathrin light chain 2-like isoform X2 [Ipomoea nil]
Tai6.11080.1	ata-miR395b-3p,osa-miR5539a	BSH	PREDICTED: chromatin structure-remodeling complex protein BSH [Ipomoea nil]
Tai6.11082.1	ath-miR5658,osa-miR414	PNP1	PREDICTED: probable polyribonucleotide nucleotidyltransferase 1, chloroplastic [Ipomoea nil]
Tai6.11083.1	osa-miR414,pta-miR159c,bra-miR2111-3p,novel_205,gma-miR6300	--	PREDICTED: uncharacterized protein LOC109158993 [Ipomoea nil] &gt;XP_019162499.1 PREDICTED: uncharacterized protein LOC109158993 [Ipomoea nil]
Tai6.11084.1	aly-miR172e-3p,ath-miR172e-3p	At3g51250	PREDICTED: protein EARLY-RESPONSIVE TO DEHYDRATION 7, chloroplastic-like [Ipomoea nil]
Tai6.11085.1	mtr-miR5248	HAC1	PREDICTED: thiosulfate sulfurtransferase 16, chloroplastic-like isoform X1 [Ipomoea nil]
Tai6.11087.1	novel_228	PETH	PREDICTED: ferredoxin--NADP reductase, leaf-type isozyme, chloroplastic [Ipomoea nil]
Tai6.11088.1	hbr-miR396a	CPK28	PREDICTED: calcium-dependent protein kinase 28-like [Ipomoea nil]
Tai6.1108.1	vvi-miR396b,gma-miR396h,pab-miR394a,vvi-miR396a,ath-miR394a	At4g19900	PREDICTED: lactosylceramide 4-alpha-galactosyltransferase-like [Ipomoea nil]
Tai6.11091.1	tcc-miR530a	--	PREDICTED: uncharacterized protein LOC109172689 isoform X1 [Ipomoea nil]
Tai6.11095.1	novel_245,novel_199	MUR1	PREDICTED: GDP-mannose 4,6 dehydratase 1 [Ipomoea nil]
Tai6.11095.2	csi-miR156d-5p,hbr-miR156	--	PREDICTED: uncharacterized protein LOC109172437 [Ipomoea nil]
Tai6.11096.1	ptc-miR396f,mtr-miR2673a	--	PREDICTED: uncharacterized protein LOC109172501 [Ipomoea nil]
Tai6.11097.1	ath-miR5021	VQ4	PREDICTED: VQ motif-containing protein 4-like isoform X1 [Ipomoea nil]
Tai6.11098.1	cme-miR166i,novel_310,osa-miR166g-3p,hci-miR156a,vvi-miR166a,cas-miR156g,osa-miR166m,zma-miR166h-3p,mtr-miR166b,ptc-miR166n,aly-miR165a-3p,gma-miR166u,ath-miR156a-5p,novel_397	P4H7	PREDICTED: probable prolyl 4-hydroxylase 7 [Ipomoea nil]
Tai6.11099.1	ahy-miR156a,aqc-miR477e,stu-miR398a-5p,novel_200,pta-miR156a,ath-miR5658	VIP2	PREDICTED: inositol hexakisphosphate and diphosphoinositol-pentakisphosphate kinase 1-like isoform X1 [Ipomoea nil]
Tai6.11099.2	ptc-miR396f,lus-miR172j,ath-miR396a-5p,zma-miR396g-5p,novel_164,eun-miR172b-5p,vvi-miR396a,ath-miR396b-5p,gma-miR396h,gma-miR5368,ppe-miR396a,mdm-miR396a,vvi-miR396b	HIRL2	PREDICTED: hypersensitive-induced response protein 2 isoform X1 [Ipomoea nil] &gt;XP_019185506.1 PREDICTED: hypersensitive-induced response protein 2 isoform X1 [Ipomoea nil] &gt;XP_019185507.1 PREDICTED: hypersensitive-induced response protein 2 isoform X1 [Ipomoea nil]
Tai6.11099.3	vvi-miR396a,eun-miR172b-5p,zma-miR396g-5p,ath-miR396a-5p,novel_164,gma-miR396h,ath-miR396b-5p,ptc-miR396f,lus-miR172j,vvi-miR396b,ppe-miR396a,gma-miR5368,mdm-miR396a	HIRL2	PREDICTED: hypersensitive-induced response protein 2 isoform X1 [Ipomoea nil] &gt;XP_019185506.1 PREDICTED: hypersensitive-induced response protein 2 isoform X1 [Ipomoea nil] &gt;XP_019185507.1 PREDICTED: hypersensitive-induced response protein 2 isoform X1 [Ipomoea nil]
Tai6.110.1	novel_321	At5g56590	PREDICTED: glucan endo-1,3-beta-glucosidase 12-like [Ipomoea nil]
Tai6.11100.1	zma-miR396g-3p,cca-miR396a-3p,cca-miR396c	HIRL2	PREDICTED: hypersensitive-induced response protein 2 isoform X1 [Ipomoea nil] &gt;XP_019185506.1 PREDICTED: hypersensitive-induced response protein 2 isoform X1 [Ipomoea nil] &gt;XP_019185507.1 PREDICTED: hypersensitive-induced response protein 2 isoform X1 [Ipomoea nil]
Tai6.11100.2	cca-miR396c,mes-miR477a,osa-miR414,aqc-miR477e,ath-miR5021,zma-miR396g-3p,mes-miR477d,csi-miR477b-5p,novel_353,cca-miR396a-3p,stu-miR396-3p,ppe-miR1511-5p	VIP2	PREDICTED: inositol hexakisphosphate and diphosphoinositol-pentakisphosphate kinase 1-like isoform X3 [Ipomoea nil]
Tai6.11100.3	cca-miR396c,novel_32,stu-miR396-3p,ath-miR5021,cca-miR396a-3p,zma-miR396g-3p	HIRL2	PREDICTED: hypersensitive-induced response protein 2 isoform X1 [Ipomoea nil] &gt;XP_019185506.1 PREDICTED: hypersensitive-induced response protein 2 isoform X1 [Ipomoea nil] &gt;XP_019185507.1 PREDICTED: hypersensitive-induced response protein 2 isoform X1 [Ipomoea nil]
Tai6.11100.4	novel_267	HIR2	PREDICTED: hypersensitive-induced response protein 2 isoform X1 [Ipomoea nil] &gt;XP_019185506.1 PREDICTED: hypersensitive-induced response protein 2 isoform X1 [Ipomoea nil] &gt;XP_019185507.1 PREDICTED: hypersensitive-induced response protein 2 isoform X1 [Ipomoea nil]
Tai6.11101.1	novel_272,cas-miR156g	--	PREDICTED: mitochondrial outer membrane protein porin of 34 kDa-like [Ipomoea nil]
Tai6.11104.1	cca-miR156b,ahy-miR156a	--	-
Tai6.11105.1	fve-miR2111c,ptc-miR2111a,ath-miR2111a-5p,vvi-miR3630-3p,aly-miR165a-5p,vvi-miR2111-5p	RCOM_0855130	PREDICTED: translation factor GUF1 homolog, mitochondrial isoform X1 [Ipomoea nil]
Tai6.11107.1	bra-miR2111-3p	VHA-d2	PREDICTED: V-type proton ATPase subunit d2 [Ipomoea nil]
Tai6.11108.1	ath-miR5021	VPS29	PREDICTED: vacuolar protein sorting-associated protein 29 [Ipomoea nil] &gt;XP_019185844.1 PREDICTED: vacuolar protein sorting-associated protein 29 [Ipomoea nil]
Tai6.11108.2	ath-miR5021	VPS29	PREDICTED: vacuolar protein sorting-associated protein 29 [Ipomoea nil] &gt;XP_019185844.1 PREDICTED: vacuolar protein sorting-associated protein 29 [Ipomoea nil]
Tai6.11109.1	novel_283,ath-miR5021,csi-miR403b-5p	CUL3A	PREDICTED: cullin-3A-like [Ipomoea nil]
Tai6.1110.1	ath-miR397a,pab-miR397b,eun-miR397a-5p	SQD2	PREDICTED: sulfoquinovosyl transferase SQD2-like [Ipomoea nil]
Tai6.11110.1	aly-miR166g-5p,bdi-miR395p-3p,osa-miR395o	--	PREDICTED: uncharacterized protein LOC109180599 isoform X1 [Ipomoea nil] &gt;XP_019185814.1 PREDICTED: uncharacterized protein LOC109180599 isoform X1 [Ipomoea nil]
Tai6.11111.1	cca-miR156b,vvi-miR172b,osa-miR414,eun-miR397a-5p,pab-miR397b,novel_92,vvi-miR172a,aly-miR172e-3p,stu-miR172c-3p,nta-miR172b,sbi-miR172b,ath-miR157d,ath-miR156g	NRP2	PREDICTED: NAP1-related protein 2-like isoform X2 [Ipomoea nil]
Tai6.11111.2	ath-miR157d,gma-miR396a-3p,osa-miR414,eun-miR397a-5p,novel_136,pab-miR397b	CUL3A	PREDICTED: cullin-3A-like [Ipomoea nil]
Tai6.11112.1	csi-miR156g-3p,gma-miR6300,pab-miR3711	ZHD9	PREDICTED: zinc-finger homeodomain protein 9-like isoform X1 [Ipomoea nil]
Tai6.11115.1	gma-miR395d,mtr-miR395h,tae-miR395b,hbr-miR476,mtr-miR5248,ata-miR395b-3p,mtr-miR395g	IQD14	PREDICTED: protein IQ-DOMAIN 14-like isoform X2 [Ipomoea nil]
Tai6.11116.1	gma-miR164b,ath-miR164c-5p,ath-miR164a	--	PREDICTED: uncharacterized protein LOC109156794 isoform X2 [Ipomoea nil]
Tai6.11117.1	ath-miR5021	--	PREDICTED: stearoyl-[acyl-carrier-protein] 9-desaturase, chloroplastic [Ipomoea nil]
Tai6.11118.1	osa-miR414	RPL5	PREDICTED: 60S ribosomal protein L5 [Ipomoea nil]
Tai6.11121.1	cas-miR157d,gma-miR156r,ath-miR157a-5p,ath-miR157d,novel_4,csi-miR156d-5p,pta-miR156b,hbr-miR156	--	PREDICTED: cysteine synthase, chloroplastic/chromoplastic-like isoform X1 [Ipomoea nil]
Tai6.11123.1	novel_382,novel_341,novel_106,mtr-miR5248,novel_361,novel_148,bna-miR168b	At4g27290	PREDICTED: G-type lectin S-receptor-like serine/threonine-protein kinase At4g27290 isoform X1 [Ipomoea nil] &gt;XP_019189910.1 PREDICTED: G-type lectin S-receptor-like serine/threonine-protein kinase At4g27290 isoform X2 [Ipomoea nil]
Tai6.11124.1	novel_92	VIT_19s0014g02480	PREDICTED: probable bifunctional methylthioribulose-1-phosphate dehydratase/enolase-phosphatase E1 1 [Ipomoea nil]
Tai6.11125.1	gma-miR5368	--	PREDICTED: protein indeterminate-domain 2-like [Ipomoea nil] &gt;XP_019153413.1 PREDICTED: protein indeterminate-domain 2-like [Ipomoea nil] &gt;XP_019153414.1 PREDICTED: protein indeterminate-domain 2-like [Ipomoea nil]
Tai6.11129.1	novel_236,cpa-miR166e	--	PREDICTED: uncharacterized protein LOC109192693 isoform X1 [Ipomoea nil]
Tai6.1112.1	gma-miR6300,pta-miR319	DCR	PREDICTED: BAHD acyltransferase DCR [Ipomoea nil]
Tai6.11131.1	aly-miR166g-5p	--	PREDICTED: E3 SUMO-protein ligase MMS21 [Ipomoea nil]
Tai6.11132.1	sly-miR167b-3p,novel_48	Os07g0631100	PREDICTED: transcription elongation factor 1 homolog [Ipomoea nil] &gt;XP_019167916.1 PREDICTED: transcription elongation factor 1 homolog [Ipomoea nil] &gt;XP_019167917.1 PREDICTED: transcription elongation factor 1 homolog [Ipomoea nil] &gt;XP_019167918.1 PREDICTED: transcription elongation factor 1 homolog [Ipomoea nil]
Tai6.11133.1	csi-miR166f-5p,ath-miR166a-5p,osa-miR166d-5p,csi-miR166c-5p	MMS21	PREDICTED: E3 SUMO-protein ligase MMS21 [Ipomoea nil]
Tai6.11134.1	eun-miR397a-5p,ath-miR397a	PSKR2	PREDICTED: phytosulfokine receptor 2 [Ipomoea nil]
Tai6.11135.1	mes-miR477a	At3g15200	PREDICTED: putative pentatricopeptide repeat-containing protein At3g15200 [Ipomoea nil] &gt;XP_019198935.1 PREDICTED: putative pentatricopeptide repeat-containing protein At3g15200 [Ipomoea nil] &gt;XP_019198936.1 PREDICTED: putative pentatricopeptide repeat-containing protein At3g15200 [Ipomoea nil] &gt;XP_019198937.1 PREDICTED: putative pentatricopeptide repeat-containing protein At3g15200 [Ipo…
Tai6.11136.1	lus-miR172j,gma-miR172b-5p,eun-miR172b-5p,ath-miR159c	Os07g0631100	hypothetical protein F775_30207 [Aegilops tauschii]
Tai6.11138.1	ath-miR169b-5p,ptc-miR169s,hbr-miR476,novel_148,ath-miR169a-5p,gma-miR169u,gma-miR169v,bdi-miR169m	MBR1	PREDICTED: uncharacterized protein LOC109163656 isoform X1 [Ipomoea nil] &gt;XP_019167953.1 PREDICTED: uncharacterized protein LOC109163656 isoform X1 [Ipomoea nil]
Tai6.11138.2	bdi-miR169m,ptc-miR169s,ath-miR169b-5p,gma-miR169u,gma-miR169v,novel_148,ath-miR169a-5p	MBR1	PREDICTED: uncharacterized protein LOC109163656 isoform X2 [Ipomoea nil]
Tai6.11139.1	osa-miR398b,ath-miR398b-3p,ahy-miR398,zma-miR398a-3p,novel_346,ppe-miR398b,lus-miR398f	--	hypothetical protein F775_10039 [Aegilops tauschii]
Tai6.11140.1	hbr-miR6173	--	-
Tai6.11141.2	aly-miR172e-3p,vvi-miR172a,ath-miR172e-3p,mes-miR172c,stu-miR172c-3p,sbi-miR172b,ath-miR172a,vvi-miR172b,ath-miR172c,osa-miR172c	ERD3	PREDICTED: probable methyltransferase PMT20 [Ipomoea nil] &gt;XP_019156419.1 PREDICTED: probable methyltransferase PMT20 [Ipomoea nil] &gt;XP_019156420.1 PREDICTED: probable methyltransferase PMT20 [Ipomoea nil]
Tai6.11142.1	ppt-miR408b,gma-miR408d,gma-miR396h	At1g31850	PREDICTED: probable methyltransferase PMT20 [Ipomoea nil] &gt;XP_019156419.1 PREDICTED: probable methyltransferase PMT20 [Ipomoea nil] &gt;XP_019156420.1 PREDICTED: probable methyltransferase PMT20 [Ipomoea nil]
Tai6.11143.1	osa-miR159c,ath-miR159a,novel_1,pta-miR159a,ath-miR159c	At1g31830	PREDICTED: probable polyamine transporter At1g31830 isoform X1 [Ipomoea nil]
Tai6.11144.1	vca-miR166c-5p,gma-miR390b-5p,gma-miR390e,ath-miR390a-5p,ppt-miR390c-5p	WAKL8	PREDICTED: wall-associated receptor kinase-like 9 [Ipomoea nil]
Tai6.11145.1	novel_282	NRPB8B	PREDICTED: DNA-directed RNA polymerases II, IV and V subunit 8B-like [Ipomoea nil]
Tai6.11146.1	sly-miR166c-5p,novel_65	PEX3-2	PREDICTED: peroxisome biogenesis protein 3-2-like [Ipomoea nil]
Tai6.11147.1	ath-miR397a,novel_175	At3g45870	PREDICTED: WAT1-related protein At4g19185 isoform X2 [Ipomoea nil]
Tai6.11147.2	ath-miR397a,novel_175	At3g45870	PREDICTED: WAT1-related protein At4g19185 isoform X1 [Ipomoea nil]
Tai6.11148.1	novel_10,novel_74,novel_348,ath-miR5021	CCD4	PREDICTED: probable carotenoid cleavage dioxygenase 4, chloroplastic [Ipomoea nil]
Tai6.1114.1	osa-miR156b-3p,aly-miR156f-3p,mtr-miR156b-3p	--	PREDICTED: protein FATTY ACID EXPORT 3, chloroplastic-like isoform X1 [Ipomoea nil]
Tai6.11150.1	fve-miR396e,novel_169,gma-miR168b	TRI1	PREDICTED: upstream activation factor subunit spp27-like [Ipomoea nil]
Tai6.11151.1	eun-miR167d-5p	NUDT3	PREDICTED: nudix hydrolase 3-like [Ipomoea nil] &gt;XP_019156582.1 PREDICTED: nudix hydrolase 3-like [Ipomoea nil]
Tai6.11152.1	stu-miR319-3p,pta-miR319,pab-miR319e,ath-miR319a,ppt-miR319a,mtr-miR319a-3p,tcc-miR172d	NUDT3	PREDICTED: nudix hydrolase 3-like [Ipomoea nil] &gt;XP_019156582.1 PREDICTED: nudix hydrolase 3-like [Ipomoea nil]
Tai6.11153.1	eun-miR167d-5p	NUDT3	PREDICTED: nudix hydrolase 3-like [Ipomoea nil]
Tai6.11154.1	csi-miR156g-3p,aly-miR157d-3p	At3g45870	PREDICTED: WAT1-related protein At4g19185 isoform X1 [Ipomoea nil]
Tai6.11155.1	cca-miR396c,cca-miR396a-3p,pab-miR397b,eun-miR397a-5p,novel_359	--	PREDICTED: aldose reductase [Ipomoea nil]
Tai6.11156.1	aly-miR162a-5p,eun-miR482b-3p,ath-miR396b-5p,vvi-miR396b	--	PREDICTED: uncharacterized protein LOC109182014 [Ipomoea nil]
Tai6.11157.1	ath-miR408-3p,ppt-miR408b,hci-miR156a,gma-miR159a-5p,gma-miR159e-5p,ahy-miR156a,osa-miR408-3p,hbr-miR476,gma-miR408d	PATL6	PREDICTED: patellin-6 [Ipomoea nil]
Tai6.11159.1	gma-miR166u,cme-miR166i,mdm-miR319b-5p,vvi-miR166a,osa-miR166e-3p	ARL8C	PREDICTED: ADP-ribosylation factor-like protein 8c [Ipomoea nil]
Tai6.1115.1	ath-miR156g,cas-miR156g	--	PREDICTED: uncharacterized protein LOC109179203 isoform X1 [Ipomoea nil]
Tai6.11160.1	gra-miR166d,ata-miR395b-3p,novel_400,ath-miR5021	--	PREDICTED: uncharacterized protein LOC109180608 [Ipomoea nil] &gt;XP_019185829.1 PREDICTED: uncharacterized protein LOC109180608 [Ipomoea nil]
Tai6.11161.1	ath-miR5021	TIFY7	PREDICTED: protein TIFY 10A-like [Ipomoea nil]
Tai6.11163.1	ppt-miR390c-5p	--	PREDICTED: kinesin light chain 3 [Ipomoea nil]
Tai6.11164.1	novel_344	--	PREDICTED: uncharacterized protein LOC109180607 [Ipomoea nil]
Tai6.11166.1	mdm-miR396a,ppe-miR396a,ath-miR5021,vvi-miR396b,ath-miR396b-5p	--	-
Tai6.11167.1	ath-miR8175,novel_250	--	PREDICTED: uncharacterized protein LOC109180383 [Ipomoea nil]
Tai6.11169.1	osa-miR397b	znf830	PREDICTED: zinc finger protein 830 isoform X1 [Ipomoea nil] &gt;XP_019185455.1 PREDICTED: zinc finger protein 830 isoform X1 [Ipomoea nil]
Tai6.11170.1	mtr-miR2673a,osa-miR397b	znf830	PREDICTED: zinc finger protein 830 isoform X1 [Ipomoea nil] &gt;XP_019185455.1 PREDICTED: zinc finger protein 830 isoform X1 [Ipomoea nil]
Tai6.11170.2	mtr-miR2673a,osa-miR397b	znf830	PREDICTED: zinc finger protein 830 isoform X1 [Ipomoea nil] &gt;XP_019185455.1 PREDICTED: zinc finger protein 830 isoform X1 [Ipomoea nil]
Tai6.11171.1	eun-miR482b-3p,novel_39,zma-miR396g-5p	PUB21	PREDICTED: U-box domain-containing protein 21-like [Ipomoea nil]
Tai6.11172.1	ath-miR157d,csi-miR399f-5p,pta-miR156b,hbr-miR156,osa-miR171i-3p,zma-miR156k-5p,gma-miR156g,ath-miR157a-5p,cas-miR157d,ahy-miR156a,ath-miR156a-5p,pta-miR156a	TMK1	PREDICTED: receptor protein kinase TMK1-like [Ipomoea nil]
Tai6.11174.1	bra-miR408-5p	--	PREDICTED: uncharacterized protein LOC109175669 [Ipomoea nil]
Tai6.11178.1	novel_195,osa-miR396a-3p,ath-miR396a-3p,hbr-miR476,novel_205	PCMP-E42	PREDICTED: pentatricopeptide repeat-containing protein At5g19020, mitochondrial [Ipomoea nil]
Tai6.1117.1	hbr-miR156,csi-miR156d-5p,osa-miR414	At1g04430	PREDICTED: probable methyltransferase PMT3 [Ipomoea nil]
Tai6.11180.1	gma-miR6300,cpa-miR166e	BPM2	PREDICTED: BTB/POZ and MATH domain-containing protein 2-like isoform X1 [Ipomoea nil]
Tai6.11181.1	zma-miR171b-3p,gma-miR171a,ath-miR171b-3p,gma-miR159e-5p,pab-miR394a	V2	PREDICTED: guanylate kinase 2, chloroplastic/mitochondrial [Ipomoea nil] &gt;XP_019181290.1 PREDICTED: guanylate kinase 2, chloroplastic/mitochondrial [Ipomoea nil]
Tai6.11184.1	rgl-miR5138,gma-miR4995,ppt-miR319a,pab-miR319d,gma-miR319q,gma-miR171a,pta-miR319	yqkD	PREDICTED: uncharacterized protein LOC109175893 isoform X2 [Ipomoea nil]
Tai6.11185.1	cpa-miR8155	--	-
Tai6.1118.1	bna-miR167d,gma-miR171a,vvi-miR167c	Os07g0679700	PREDICTED: B3 domain-containing transcription repressor VAL2-like [Ipomoea nil] &gt;XP_019184298.1 PREDICTED: B3 domain-containing transcription repressor VAL2-like [Ipomoea nil] &gt;XP_019184300.1 PREDICTED: B3 domain-containing transcription repressor VAL2-like [Ipomoea nil] &gt;XP_019184301.1 PREDICTED: B3 domain-containing transcription repressor VAL2-like [Ipomoea nil]
Tai6.1118.2	gma-miR171a,bna-miR167d,vvi-miR167c	Os07g0679700	PREDICTED: B3 domain-containing transcription repressor VAL2-like [Ipomoea nil] &gt;XP_019184298.1 PREDICTED: B3 domain-containing transcription repressor VAL2-like [Ipomoea nil] &gt;XP_019184300.1 PREDICTED: B3 domain-containing transcription repressor VAL2-like [Ipomoea nil] &gt;XP_019184301.1 PREDICTED: B3 domain-containing transcription repressor VAL2-like [Ipomoea nil]
Tai6.11190.1	csi-miR156g-3p	SH2477	PREDICTED: uncharacterized protein LOC109175928 [Ipomoea nil]
Tai6.11191.1	hbr-miR396a	--	PREDICTED: uncharacterized protein LOC109175926 [Ipomoea nil]
Tai6.11193.1	novel_321	--	PREDICTED: RNA-binding protein 25-like [Solanum tuberosum]
Tai6.11197.1	csi-miR156g-3p,mtr-miR171c,osa-miR171b,bna-miR167d,ath-miR167d,htu-miR171a,osa-miR167d-5p	NLP7	PREDICTED: protein NLP7-like isoform X1 [Ipomoea nil]
Tai6.11197.2	bna-miR167d,mtr-miR171c,osa-miR171b,csi-miR156g-3p,osa-miR167d-5p,htu-miR171a,ath-miR167d	NLP7	PREDICTED: protein NLP7-like isoform X1 [Ipomoea nil]
Tai6.11199.1	osa-miR5083	--	PREDICTED: uncharacterized protein LOC109186152 [Ipomoea nil]
Tai6.11200.1	osa-miR408-3p,novel_148,gma-miR408d,ppe-miR1511-5p	--	PREDICTED: uncharacterized protein LOC109186152 [Ipomoea nil]
Tai6.11202.1	stu-miR6024-3p	GCP2	PREDICTED: gamma-tubulin complex component 2 [Ipomoea nil] &gt;XP_019194205.1 PREDICTED: gamma-tubulin complex component 2 [Ipomoea nil]
Tai6.11203.1	csi-miR166j-3p,cpa-miR166e	VAT1	PREDICTED: acetolactate synthase small subunit 1, chloroplastic-like isoform X1 [Ipomoea nil]
Tai6.11206.1	gma-miR169v	--	PREDICTED: uncharacterized protein LOC109189683 [Ipomoea nil]
Tai6.11208.1	ptc-miR166n,novel_48,vvi-miR166a,ath-miR5021,hbr-miR156	--	PREDICTED: uncharacterized protein LOC109169709 [Ipomoea nil]
Tai6.11209.1	ath-miR5021	rsc5	PREDICTED: random slug protein 5-like [Ipomoea nil]
Tai6.1120.1	stu-miR172c-3p,novel_39	CHSB	RecName: Full=Chalcone synthase B; AltName: Full=Naringenin-chalcone synthase B &gt;CAA32732.1 chalcone synthase [Petunia x hybrida]
Tai6.1120.2	novel_376,ath-miR5021	CHSB	PREDICTED: chalcone synthase B [Solanum pennellii]
Tai6.11210.1	cpa-miR166e	SEN1	PREDICTED: uncharacterized protein LOC109170090 isoform X1 [Ipomoea nil] &gt;XP_019174580.1 PREDICTED: uncharacterized protein LOC109170090 isoform X1 [Ipomoea nil]
Tai6.11212.1	peu-miR2916	--	PREDICTED: uncharacterized protein LOC109170090 isoform X1 [Ipomoea nil] &gt;XP_019174580.1 PREDICTED: uncharacterized protein LOC109170090 isoform X1 [Ipomoea nil]
Tai6.11213.2	sof-miR159c	BXL7	PREDICTED: probable beta-D-xylosidase 7 [Ipomoea nil]
Tai6.11218.1	novel_76,ath-miR5021	TPPJ	PREDICTED: probable trehalose-phosphate phosphatase J [Ipomoea nil]
Tai6.11219.1	zma-miR159h-3p	Ergic3	PREDICTED: endoplasmic reticulum-Golgi intermediate compartment protein 3-like [Ipomoea nil]
Tai6.1121.1	ath-miR5658	AMT1-1	PREDICTED: ammonium transporter 1 member 1 [Ipomoea nil]
Tai6.11220.1	novel_401	--	PREDICTED: uncharacterized protein LOC109170100 [Ipomoea nil]
Tai6.11221.1	novel_148	--	PREDICTED: uncharacterized protein LOC109170103 [Ipomoea nil]
Tai6.11222.1	stu-miR6024-3p	ANN1	PREDICTED: annexin D1 [Ipomoea nil]
Tai6.11223.1	novel_82	--	PREDICTED: uncharacterized protein LOC109170103 [Ipomoea nil]
Tai6.11224.1	mdm-miR159a	SC35	PREDICTED: serine/arginine-rich splicing factor SC35-like isoform X1 [Ipomoea nil]
Tai6.11224.2	mdm-miR159a	SC35	PREDICTED: serine/arginine-rich splicing factor SC35-like isoform X1 [Ipomoea nil]
Tai6.11225.1	bna-miR167d,ptc-miR167f-5p	At5g56900	PREDICTED: zinc finger CCCH domain-containing protein 64 isoform X1 [Ipomoea nil]
Tai6.11226.1	osa-miR5503,sbi-miR172f,novel_312	--	PREDICTED: transmembrane protein 258-like [Ipomoea nil]
Tai6.11228.1	novel_384	MSI4	PREDICTED: WD-40 repeat-containing protein MSI4 [Ipomoea nil] &gt;XP_019192253.1 PREDICTED: WD-40 repeat-containing protein MSI4 [Ipomoea nil]
Tai6.11230.1	ath-miR172c,stu-miR172c-3p	PAO5	PREDICTED: probable polyamine oxidase 5 [Ipomoea nil] &gt;XP_019192410.1 PREDICTED: probable polyamine oxidase 5 [Ipomoea nil] &gt;XP_019192411.1 PREDICTED: probable polyamine oxidase 5 [Ipomoea nil]
Tai6.11233.1	hbr-miR476,osa-miR396a-3p,ath-miR396a-3p,ath-miR5021,gma-miR396a-3p,cca-miR396a-3p	Os05g0200100	PREDICTED: thioredoxin-like 2, chloroplastic [Ipomoea nil]
Tai6.11235.1	ppe-miR393a	ENPP3	PREDICTED: ectonucleotide pyrophosphatase/phosphodiesterase family member 3-like [Ipomoea nil]
Tai6.11237.1	csi-miR156g-3p,ath-miR5021,csi-miR159a-5p,ath-miR5658	KUA1	PREDICTED: transcription factor MYB1R1-like [Ipomoea nil]
Tai6.11238.1	cpa-miR8155	ACO1	PREDICTED: 1-aminocyclopropane-1-carboxylate oxidase 1 [Ipomoea nil]
Tai6.11239.1	eun-miR397a-5p,tcc-miR530a,ptc-miR530a,gra-miR166d	SELMODRAFT_444075	PREDICTED: inactive protein kinase SELMODRAFT_444075-like [Ipomoea nil]
Tai6.11241.1	aly-miR165a-5p,novel_68	--	PREDICTED: xaa-Pro dipeptidase [Ipomoea nil]
Tai6.11241.2	novel_47	PEPD	PREDICTED: xaa-Pro dipeptidase [Ipomoea nil]
Tai6.11242.1	ath-miR169b-5p,bdi-miR169m,novel_41,ath-miR169a-5p,osa-miR169e,gma-miR169v	U2AF65B	PREDICTED: splicing factor U2af large subunit A-like [Ipomoea nil] &gt;XP_019192557.1 PREDICTED: splicing factor U2af large subunit A-like [Ipomoea nil]
Tai6.11242.2	novel_41	U2AF65B	PREDICTED: splicing factor U2af large subunit A-like [Ipomoea nil] &gt;XP_019192557.1 PREDICTED: splicing factor U2af large subunit A-like [Ipomoea nil]
Tai6.11242.3	ath-miR169a-5p,osa-miR169e,novel_41,gma-miR169v,ath-miR169b-5p,bdi-miR169m	U2AF65B	PREDICTED: splicing factor U2af large subunit A-like [Ipomoea nil] &gt;XP_019192557.1 PREDICTED: splicing factor U2af large subunit A-like [Ipomoea nil]
Tai6.11242.4	ath-miR169b-5p,bdi-miR169m,ath-miR169a-5p,osa-miR169e,novel_41,gma-miR169v	U2AF65B	PREDICTED: splicing factor U2af large subunit A-like [Ipomoea nil] &gt;XP_019192557.1 PREDICTED: splicing factor U2af large subunit A-like [Ipomoea nil]
Tai6.11244.1	novel_208	--	PREDICTED: probable protein arginine N-methyltransferase 1.2 [Ipomoea nil]
Tai6.11247.1	stu-miR482a-5p	MYOB2	PREDICTED: myosin-binding protein 2 [Ipomoea nil] &gt;XP_019164938.1 PREDICTED: myosin-binding protein 2 [Ipomoea nil]
Tai6.1124.1	stu-miR482a-5p	--	PREDICTED: uncharacterized protein LOC109176468 [Ipomoea nil] &gt;XP_019181453.1 PREDICTED: uncharacterized protein LOC109176468 [Ipomoea nil]
Tai6.11251.1	ptc-miR396f	DDB_G0268948	PREDICTED: putative methyltransferase DDB_G0268948 [Ipomoea nil]
Tai6.11253.1	vca-miR166c-5p,sly-miR166c-5p,osa-miR166c-5p,vca-miR166a-5p,novel_220,novel_126	SOT15	PREDICTED: flavonol sulfotransferase-like [Ipomoea nil] &gt;XP_019167054.1 PREDICTED: flavonol sulfotransferase-like [Ipomoea nil]
Tai6.11254.1	mtr-miR5248	--	PREDICTED: flavonol sulfotransferase-like [Ipomoea nil] &gt;XP_019167054.1 PREDICTED: flavonol sulfotransferase-like [Ipomoea nil]
Tai6.11255.1	mtr-miR5248	SOT6	PREDICTED: flavonol sulfotransferase-like [Ipomoea nil] &gt;XP_019167054.1 PREDICTED: flavonol sulfotransferase-like [Ipomoea nil]
Tai6.11256.1	eun-miR172b-5p	LUG	PREDICTED: transcriptional corepressor LEUNIG-like isoform X1 [Ipomoea nil]
Tai6.11257.1	ptc-miR530a,novel_82,vvi-miR396a,cas-miR157d,pta-miR156a,pta-miR156b	LUG	PREDICTED: transcriptional corepressor LEUNIG-like isoform X3 [Ipomoea nil]
Tai6.11258.1	cas-miR156g,ath-miR156a-5p	LUG	PREDICTED: transcriptional corepressor LEUNIG-like isoform X1 [Ipomoea nil]
Tai6.1125.1	gma-miR396h,novel_58	MSH1	PREDICTED: DNA mismatch repair protein MSH1, mitochondrial isoform X1 [Ipomoea nil] &gt;XP_019181441.1 PREDICTED: DNA mismatch repair protein MSH1, mitochondrial isoform X1 [Ipomoea nil]
Tai6.11261.1	ath-miR5021,novel_267	Sdad1	PREDICTED: protein SDA1 homolog isoform X1 [Ipomoea nil]
Tai6.11264.1	stu-miR172c-3p,aly-miR172e-3p,osa-miR172c,ath-miR172c,sbi-miR172b,novel_64	PPA4	PREDICTED: soluble inorganic pyrophosphatase-like [Ipomoea nil]
Tai6.11265.1	novel_183	IPP	PREDICTED: soluble inorganic pyrophosphatase-like [Ipomoea nil]
Tai6.11266.1	novel_80	PPH	PREDICTED: pheophytinase, chloroplastic isoform X1 [Ipomoea nil]
Tai6.11267.1	bdi-miR395p-3p,osa-miR395b,ata-miR395b-3p,osa-miR395c,tae-miR395b,ath-miR395a,mtr-miR395g,mtr-miR395a,mdm-miR395l	PPH	PREDICTED: pheophytinase, chloroplastic isoform X1 [Ipomoea nil]
Tai6.11269.1	osa-miR396a-3p,stu-miR172c-3p	PHT1-7	PREDICTED: inorganic phosphate transporter 1-4-like [Ipomoea nil] &gt;XP_019181462.1 PREDICTED: inorganic phosphate transporter 1-4-like [Ipomoea nil]
Tai6.11269.2	osa-miR396a-3p,stu-miR172c-3p	PHT1-7	PREDICTED: inorganic phosphate transporter 1-4-like [Ipomoea nil] &gt;XP_019181462.1 PREDICTED: inorganic phosphate transporter 1-4-like [Ipomoea nil]
Tai6.11270.1	ptc-miR530a,novel_278,tcc-miR530a,osa-miR530-5p	PHT1-4	PREDICTED: probable inorganic phosphate transporter 1-3 [Ipomoea nil] &gt;XP_019181466.1 PREDICTED: probable inorganic phosphate transporter 1-3 [Ipomoea nil]
Tai6.11271.1	rgl-miR5139,novel_148,aqc-miR477e	CRY2	PREDICTED: cryptochrome-1 [Ipomoea nil]
Tai6.11273.1	mdm-miR319b-5p,mtr-miR319a-5p,sly-miR319c-5p	--	-
Tai6.11274.1	pta-miR156a	PIRL6	PREDICTED: plant intracellular Ras-group-related LRR protein 6-like [Ipomoea nil]
Tai6.11275.1	mtr-miR2673a,ath-miR166a-5p	ADO1	putative LOV domain-containing protein [Ipomoea pubescens]
Tai6.11276.1	novel_278	VLN4	PREDICTED: villin-4-like isoform X2 [Ipomoea nil]
Tai6.11277.1	osa-miR414	At2g18940	PREDICTED: pentatricopeptide repeat-containing protein At2g18940, chloroplastic [Ipomoea nil]
Tai6.11278.1	novel_350	--	PREDICTED: solute carrier family 35 member F1-like [Ipomoea nil] &gt;XP_019177922.1 PREDICTED: solute carrier family 35 member F1-like [Ipomoea nil] &gt;XP_019177923.1 PREDICTED: solute carrier family 35 member F1-like [Ipomoea nil] &gt;XP_019177924.1 PREDICTED: solute carrier family 35 member F1-like [Ipomoea nil]
Tai6.11279.1	novel_14	SPCC320.08	PREDICTED: solute carrier family 35 member F1-like [Ipomoea nil] &gt;XP_019177922.1 PREDICTED: solute carrier family 35 member F1-like [Ipomoea nil] &gt;XP_019177923.1 PREDICTED: solute carrier family 35 member F1-like [Ipomoea nil] &gt;XP_019177924.1 PREDICTED: solute carrier family 35 member F1-like [Ipomoea nil]
Tai6.1127.1	cas-miR156g	IAA13	PREDICTED: auxin-responsive protein IAA13-like [Ipomoea nil]
Tai6.11280.1	eun-miR397a-5p,pab-miR397b,ath-miR397a,sbi-miR172f,vvi-miR172b,osa-miR172c	VLN4	PREDICTED: villin-4-like isoform X1 [Ipomoea nil] &gt;XP_019156372.1 PREDICTED: villin-4-like isoform X1 [Ipomoea nil] &gt;XP_019156373.1 PREDICTED: villin-4-like isoform X1 [Ipomoea nil] &gt;XP_019156374.1 PREDICTED: villin-4-like isoform X1 [Ipomoea nil]
Tai6.11283.1	mes-miR477h,novel_97	PCTP	PREDICTED: uncharacterized protein LOC109179992 [Ipomoea nil]
Tai6.11284.1	ppt-miR894,ath-miR5021	At1g32860	PREDICTED: glucan endo-1,3-beta-glucosidase 11-like [Ipomoea nil]
Tai6.11287.1	stu-miR530,novel_278,cpa-miR166e	At2g40430	PREDICTED: uncharacterized protein At2g40430-like [Ipomoea nil] &gt;XP_019198622.1 PREDICTED: uncharacterized protein At2g40430-like [Ipomoea nil]
Tai6.11288.1	ath-miR5658,gma-miR172d,ath-miR172a,osa-miR172c,csi-miR166i-3p,stu-miR172c-3p,ath-miR172e-3p,aly-miR172e-3p,csi-miR166j-3p,novel_132,novel_340,sbi-miR172b	AARE	PREDICTED: acylamino-acid-releasing enzyme-like [Ipomoea nil]
Tai6.11289.1	osa-miR172c,vvi-miR172b,ath-miR172a,sbi-miR172b,ath-miR172e-3p,mes-miR172c,stu-miR172c-3p,aly-miR172e-3p,vvi-miR172a	AARE	PREDICTED: acylamino-acid-releasing enzyme [Ipomoea nil]
Tai6.1128.1	cas-miR11592,mtr-miR2673a,gma-miR172b-5p,eun-miR172a-5p	nxt3	PREDICTED: putative G3BP-like protein [Ipomoea nil]
Tai6.11291.1	vvi-miR845a,vvi-miR845d	ndhN	PREDICTED: NAD(P)H-quinone oxidoreductase subunit N, chloroplastic [Ipomoea nil]
Tai6.11292.1	zma-miR396g-3p,csi-miR156g-3p,osa-miR5083	MEE14	PREDICTED: CCG-binding protein 1 [Ipomoea nil]
Tai6.11293.1	ath-miR164c-5p,ptc-miR164f,ath-miR164a,hci-miR164a,gma-miR164b,osa-miR164d,zma-miR164h-5p,vun-miR164	petM	PREDICTED: uncharacterized protein LOC107411234 [Ziziphus jujuba]
Tai6.11294.1	ppt-miR408b,gma-miR408d	--	PREDICTED: uncharacterized protein LOC109161909 [Ipomoea nil] &gt;XP_019166021.1 PREDICTED: uncharacterized protein LOC109161909 [Ipomoea nil]
Tai6.11295.1	mdm-miR319b-5p,novel_205,gma-miR169v,hvu-miR5049c,novel_166	ACA13	PREDICTED: putative calcium-transporting ATPase 13, plasma membrane-type [Ipomoea nil]
Tai6.11300.1	novel_261,novel_230	arl5	PREDICTED: ADP-ribosylation factor-like protein 5 [Ipomoea nil]
Tai6.11303.1	osa-miR530-5p,tcc-miR530a,ptc-miR530a,novel_278	--	PREDICTED: endoplasmic reticulum metallopeptidase 1-like [Ipomoea nil]
Tai6.11306.1	novel_295	Ermp1	PREDICTED: endoplasmic reticulum metallopeptidase 1-like [Ipomoea nil]
Tai6.11308.1	gma-miR169v	--	PREDICTED: endoplasmic reticulum metallopeptidase 1-like [Ipomoea nil]
Tai6.11309.1	stu-miR396-3p,cca-miR396a-3p,novel_267,csi-miR396a-3p	--	PREDICTED: endoplasmic reticulum metallopeptidase 1-like [Ipomoea nil]
Tai6.1130.1	eun-miR172a-5p,ptc-miR172b-5p	PRP19	PREDICTED: pre-mRNA-processing factor 19-like isoform X1 [Ipomoea nil]
Tai6.11310.1	novel_267	ERMP1	PREDICTED: endoplasmic reticulum metallopeptidase 1-like [Ipomoea nil]
Tai6.11311.1	novel_253,osa-miR1873	pgm	PREDICTED: uncharacterized protein LOC109192321 isoform X3 [Ipomoea nil]
Tai6.11313.1	stu-miR482a-5p	ELF6	PREDICTED: probable lysine-specific demethylase ELF6 isoform X1 [Ipomoea nil] &gt;XP_019198730.1 PREDICTED: probable lysine-specific demethylase ELF6 isoform X1 [Ipomoea nil]
Tai6.11315.1	nta-miR172b	ELF6	PREDICTED: probable lysine-specific demethylase ELF6 isoform X1 [Ipomoea nil] &gt;XP_019198730.1 PREDICTED: probable lysine-specific demethylase ELF6 isoform X1 [Ipomoea nil]
Tai6.11316.1	osa-miR396a-3p,ssp-miR1128	--	PREDICTED: uncharacterized protein LOC109192464 [Ipomoea nil] &gt;XP_019198663.1 PREDICTED: uncharacterized protein LOC109192464 [Ipomoea nil]
Tai6.11318.2	stu-miR482b-3p,ath-miR5021	MTH_1511	PREDICTED: ATPase ASNA1 homolog [Ipomoea nil] &gt;XP_019198661.1 PREDICTED: ATPase ASNA1 homolog [Ipomoea nil]
Tai6.11321.1	aau-miR160,ata-miR395b-3p	PAT15	PREDICTED: probable protein S-acyltransferase 15 isoform X1 [Ipomoea nil]
Tai6.11322.1	eun-miR167c-3p	VPS33	PREDICTED: vacuolar protein-sorting-associated protein 33 homolog [Ipomoea nil]
Tai6.11323.1	hbr-miR156,novel_236,aly-miR157d-3p	RABF1	PREDICTED: ras-related protein RABF1 [Ipomoea nil]
Tai6.11324.1	novel_323	--	PREDICTED: uncharacterized protein LOC109192485 [Ipomoea nil]
Tai6.11326.1	novel_266	XBOS34	PREDICTED: cyclin-D-binding Myb-like transcription factor 1 [Ipomoea nil] &gt;XP_019173950.1 PREDICTED: cyclin-D-binding Myb-like transcription factor 1 [Ipomoea nil]
Tai6.11327.1	ath-miR5021,mdm-miR395l	--	PREDICTED: uncharacterized protein LOC109169328 [Ipomoea nil]
Tai6.11329.1	nta-miR477b,aqc-miR477e,mes-miR477d,mes-miR477i,mes-miR477a	TIC20-I	PREDICTED: protein TIC 20-I, chloroplastic-like [Ipomoea nil] &gt;XP_019174008.1 PREDICTED: protein TIC 20-I, chloroplastic-like [Ipomoea nil]
Tai6.1132.1	vun-miR164	RPN12B	PREDICTED: uncharacterized protein LOC109153162 isoform X1 [Ipomoea nil]
Tai6.1132.2	pla-miR11609	RPN12B	PREDICTED: 26S proteasome non-ATPase regulatory subunit 8 homolog A-like [Ipomoea nil]
Tai6.11331.1	novel_68,vca-miR166a-5p,osa-miR166c-5p,aly-miR165a-5p,novel_220,csi-miR166g-5p,seu-miR319	TIC20-I	PREDICTED: protein TIC 20-I, chloroplastic-like [Ipomoea nil] &gt;XP_019174008.1 PREDICTED: protein TIC 20-I, chloroplastic-like [Ipomoea nil]
Tai6.11331.2	novel_220,aly-miR165a-5p,csi-miR166g-5p,seu-miR319,novel_68,vca-miR166a-5p,osa-miR166c-5p	TIC20-I	PREDICTED: protein TIC 20-I, chloroplastic-like [Ipomoea nil] &gt;XP_019174008.1 PREDICTED: protein TIC 20-I, chloroplastic-like [Ipomoea nil]
Tai6.11331.3	novel_220,aly-miR165a-5p,csi-miR166g-5p,seu-miR319,novel_68,osa-miR166c-5p,vca-miR166a-5p	TIC20-I	PREDICTED: protein TIC 20-I, chloroplastic-like [Ipomoea nil] &gt;XP_019174008.1 PREDICTED: protein TIC 20-I, chloroplastic-like [Ipomoea nil]
Tai6.11332.1	ath-miR166a-5p,ath-miR166e-5p,ath-miR165a-5p,vca-miR166a-5p,aly-miR165a-5p	PR2	PREDICTED: glucan endo-1,3-beta-glucosidase, acidic-like [Ipomoea nil]
Tai6.11333.1	eun-miR482b-3p,csi-miR482a-3p,stu-miR6024-3p,stu-miR482e-3p,aof-miR482a	N	PREDICTED: TMV resistance protein N-like isoform X1 [Ipomoea nil]
Tai6.11334.1	ppe-miR393a	--	PREDICTED: pirin-like protein [Ipomoea nil]
Tai6.11335.1	stu-miR172c-3p,cas-miR11592,aly-miR172e-3p,ath-miR172a,novel_4,osa-miR396g	RABA5E	PREDICTED: ras-related protein RABA5c-like [Ipomoea nil]
Tai6.11336.1	mdm-miR396a	At4g03230	PREDICTED: G-type lectin S-receptor-like serine/threonine-protein kinase RKS1 [Ipomoea nil]
Tai6.11338.1	novel_8	WDL7	PREDICTED: protein WVD2-like 7 isoform X1 [Ipomoea nil] &gt;XP_019160319.1 PREDICTED: protein WVD2-like 7 isoform X1 [Ipomoea nil] &gt;XP_019160320.1 PREDICTED: protein WVD2-like 7 isoform X1 [Ipomoea nil]
Tai6.1133.1	mes-miR477a,aqc-miR477e,nta-miR477b	IIL1	PREDICTED: 3-isopropylmalate dehydratase large subunit, chloroplastic isoform X1 [Ipomoea nil]
Tai6.11342.1	novel_228,novel_254	--	PREDICTED: putative GATA transcription factor 22 [Ipomoea nil]
Tai6.11343.1	ath-miR396a-3p,osa-miR396a-3p,gma-miR396a-3p,cca-miR396a-3p,hbr-miR6173	Os05g0200100	PREDICTED: thioredoxin-like 2, chloroplastic [Ipomoea nil]
Tai6.11344.1	vca-miR396b-5p	--	PREDICTED: kirola-like [Ipomoea nil]
Tai6.11345.1	novel_401	--	PREDICTED: uncharacterized protein LOC109148081 [Ipomoea nil]
Tai6.11349.1	novel_220,osa-miR166c-5p,csi-miR166j-3p	SELMODRAFT_444075	PREDICTED: inactive protein kinase SELMODRAFT_444075 [Ipomoea nil]
Tai6.11350.1	aly-miR845b-5p	ET2	PREDICTED: protein EFFECTOR OF TRANSCRIPTION 2 [Ipomoea nil] &gt;XP_019151331.1 PREDICTED: protein EFFECTOR OF TRANSCRIPTION 2 [Ipomoea nil]
Tai6.11351.1	novel_129	At4g29530	PREDICTED: inorganic pyrophosphatase 3 [Ipomoea nil]
Tai6.11352.1	gma-miR6300,cas-miR157d	--	PREDICTED: uncharacterized protein LOC109148046 [Ipomoea nil]
Tai6.11355.1	stu-miR172c-3p	MIK2	PREDICTED: MDIS1-interacting receptor like kinase 2-like [Ipomoea nil]
Tai6.11357.1	sly-miR167b-5p,novel_187	ADS3	PREDICTED: palmitoyl-monogalactosyldiacylglycerol delta-7 desaturase, chloroplastic-like [Ipomoea nil]
Tai6.1135.1	pab-miR858a	--	PREDICTED: uncharacterized protein LOC109153162 isoform X1 [Ipomoea nil]
Tai6.1135.2	pab-miR858a	--	PREDICTED: uncharacterized protein LOC109153162 isoform X1 [Ipomoea nil]
Tai6.1135.3	pab-miR858a	RPN12B	PREDICTED: uncharacterized protein LOC109153162 isoform X1 [Ipomoea nil]
Tai6.1135.4	pab-miR858a	RPN12B	PREDICTED: uncharacterized protein LOC109153162 isoform X1 [Ipomoea nil]
Tai6.11360.1	novel_266	--	PREDICTED: isoprene synthase, chloroplastic-like isoform X1 [Ipomoea nil]
Tai6.11362.1	novel_47,mdm-miR319b-5p	--	PREDICTED: uncharacterized protein LOC109156560 [Ipomoea nil] &gt;XP_019159951.1 PREDICTED: uncharacterized protein LOC109156560 [Ipomoea nil] &gt;XP_019159952.1 PREDICTED: uncharacterized protein LOC109156560 [Ipomoea nil]
Tai6.11363.1	osa-miR166i-3p,novel_401	GLPK	PREDICTED: glycerol kinase [Ipomoea nil]
Tai6.11365.1	ahy-miR398,mdm-miR396a	--	PREDICTED: signal recognition particle 54 kDa protein 2 [Ipomoea nil] &gt;XP_019164794.1 PREDICTED: signal recognition particle 54 kDa protein 2 [Ipomoea nil] &gt;XP_019164795.1 PREDICTED: signal recognition particle 54 kDa protein 2 [Ipomoea nil]
Tai6.11365.2	ath-miR5658,bdi-miR159a-3p,osa-miR159a.1,fve-miR159b	--	PREDICTED: signal recognition particle 54 kDa protein 2-like [Ipomoea nil] &gt;XP_019167351.1 PREDICTED: signal recognition particle 54 kDa protein 2-like [Ipomoea nil]
Tai6.11366.1	ptc-miR172i,mtr-miR172a,stu-miR172c-3p	hus1	Cell cycle checkpoint, Hus1 [Cynara cardunculus var. scolymus]
Tai6.11367.1	pta-miR156b,ath-miR167a-5p,bna-miR167d,atr-miR390.1,bna-miR168b	--	PREDICTED: uncharacterized protein LOC109163096 [Ipomoea nil] &gt;XP_019167359.1 PREDICTED: uncharacterized protein LOC109163096 [Ipomoea nil]
Tai6.11369.1	vun-miR164,gma-miR6300,novel_320,stu-miR172c-3p,novel_273,aly-miR172e-3p,stu-miR530	--	PREDICTED: uncharacterized protein LOC109163095 [Ipomoea nil]
Tai6.1136.1	ath-miR399d,ath-miR399a	--	PREDICTED: uncharacterized protein LOC109176509 isoform X1 [Ipomoea nil]
Tai6.11373.1	mtr-miR2673a	--	-
Tai6.11375.1	mdm-miR319b-5p	TRI1	PREDICTED: uncharacterized protein LOC109169858 isoform X1 [Ipomoea nil]
Tai6.11376.1	cme-miR399d,ath-miR399b,novel_25,ppe-miR399a,osa-miR399j,novel_279	--	PREDICTED: uncharacterized protein LOC109163568 [Ipomoea nil]
Tai6.11377.1	gma-miR172b-5p,novel_164,lus-miR172j,ath-miR396a-3p,osa-miR396a-3p,gma-miR396a-3p	BACOVA_02659	PREDICTED: uncharacterized protein LOC109163575 isoform X2 [Ipomoea nil]
Tai6.11379.1	csi-miR156g-3p	--	-
Tai6.1137.1	ath-miR5021,aly-miR156f-3p,eun-miR482b-3p,osa-miR171i-3p,novel_178	RPL23A	hypothetical protein M569_15227, partial [Genlisea aurea]
Tai6.11380.1	novel_311	--	PREDICTED: WD repeat-containing protein 89 homolog [Ipomoea nil]
Tai6.11381.1	ath-miR5658	wdr89	PREDICTED: WD repeat-containing protein 89 homolog [Ipomoea nil]
Tai6.11381.2	ath-miR5658	wdr89	PREDICTED: WD repeat-containing protein 89 homolog [Ipomoea nil]
Tai6.11382.1	gma-miR168b,stu-miR172c-3p	ALG3	PREDICTED: dol-P-Man:Man(5)GlcNAc(2)-PP-Dol alpha-1,3-mannosyltransferase isoform X1 [Ipomoea nil]
Tai6.11384.1	gma-miR6300,osa-miR397b	LPA1	PREDICTED: protein LOW PSII ACCUMULATION 1, chloroplastic isoform X1 [Ipomoea nil]
Tai6.11385.3	osa-miR172c	FOLD2	PREDICTED: bifunctional protein FolD 2 [Ipomoea nil] &gt;XP_019164148.1 PREDICTED: bifunctional protein FolD 2 [Ipomoea nil] &gt;XP_019164156.1 PREDICTED: bifunctional protein FolD 2 [Ipomoea nil]
Tai6.11386.1	cas-miR157d,gma-miR156g,pta-miR156b,pta-miR156a,cas-miR156g	RALF	PREDICTED: rapid alkalinization factor-like [Ipomoea nil]
Tai6.11387.1	osa-miR396a-3p,aly-miR165a-5p	--	PREDICTED: glutathione S-transferase-like [Ipomoea nil]
Tai6.11389.1	nta-miR477b,aqc-miR477e,mes-miR477a	IIL1	PREDICTED: 3-isopropylmalate dehydratase large subunit, chloroplastic isoform X1 [Ipomoea nil]
Tai6.1138.1	csi-miR171b-5p,novel_178,aly-miR156f-3p	RPL23A	hypothetical protein M569_15227, partial [Genlisea aurea]
Tai6.11392.1	ath-miR169b-5p,ptc-miR169s,osa-miR169e,ptc-miR172b-5p,osa-miR168a-5p,bna-miR168b,bdi-miR169m,ath-miR169a-5p,mtr-miR169f,aof-miR169b,ath-miR168a-5p,gma-miR168b,gma-miR169u,ath-miR5021,gma-miR169v	NFYA1	PREDICTED: nuclear transcription factor Y subunit A-1-like [Ipomoea nil] &gt;XP_019157840.1 PREDICTED: nuclear transcription factor Y subunit A-1-like [Ipomoea nil]
Tai6.11392.2	aof-miR169b,ath-miR168a-5p,gma-miR168b,mtr-miR169f,ath-miR169a-5p,gma-miR169u,ath-miR5021,gma-miR169v,bna-miR168b,osa-miR168a-5p,bdi-miR169m,osa-miR169e,ptc-miR172b-5p,ath-miR169b-5p,ptc-miR169s	NFYA1	PREDICTED: nuclear transcription factor Y subunit A-1-like [Ipomoea nil] &gt;XP_019157840.1 PREDICTED: nuclear transcription factor Y subunit A-1-like [Ipomoea nil]
Tai6.11396.1	csi-miR156d-5p,hbr-miR156	--	-
Tai6.11396.2	rgl-miR5138	--	PREDICTED: uncharacterized protein LOC109156034 [Ipomoea nil]
Tai6.11398.1	cas-miR156g,eun-miR397a-5p	ALDH3F1	PREDICTED: aldehyde dehydrogenase family 3 member F1-like isoform X1 [Ipomoea nil]
Tai6.11400.1	mes-miR477d,gma-miR168b,csi-miR477b-5p,novel_62	--	PREDICTED: uncharacterized protein LOC109156034 [Ipomoea nil]
Tai6.11401.1	cpa-miR8155	Dnajb13	PREDICTED: dnaJ homolog subfamily B member 13-like isoform X3 [Ipomoea nil]
Tai6.11401.2	osa-miR5503	DNAJB4	PREDICTED: dnaJ homolog subfamily B member 1-like isoform X2 [Ipomoea nil]
Tai6.11402.1	aqc-miR477e	PHB1	PREDICTED: prohibitin-1, mitochondrial [Ipomoea nil]
Tai6.11403.1	ath-miR396b-5p,gma-miR396h,ath-miR396a-5p,novel_170,zma-miR396g-5p,vvi-miR396a,ata-miR393-5p,aly-miR156f-3p,ptc-miR396f,vvi-miR396b,mdm-miR396a,csi-miR482a-3p,novel_257,ppe-miR396a	At1g04910	PREDICTED: uncharacterized protein At1g04910 [Ipomoea nil]
Tai6.11404.1	osa-miR5083	--	PREDICTED: vicianin hydrolase-like [Ipomoea nil]
Tai6.11404.2	gma-miR390e	--	-
Tai6.11405.1	ath-miR5021,zma-miR396g-3p,novel_65,tcc-miR172d,gma-miR6300,ptc-miR172i,ata-miR395b-3p,stu-miR172c-3p,sbi-miR172f,osa-miR1873,mtr-miR172a	BGLU12	PREDICTED: beta-glucosidase 12-like [Ipomoea nil]
Tai6.11405.2	gma-miR6300,novel_65	BGLU12	PREDICTED: beta-glucosidase 12-like [Ipomoea nil]
Tai6.11406.1	osa-miR1861d	BGLU17	PREDICTED: vicianin hydrolase-like [Ipomoea nil]
Tai6.11407.1	novel_111	EML4	PREDICTED: protein EMSY-LIKE 3-like isoform X1 [Ipomoea nil]
Tai6.11408.1	aly-miR165a-5p	rps18	ribosomal protein S18 (chloroplast) [Ipomoea batatas] &gt;AGW96359.1 ribosomal protein S18 (chloroplast) [Ipomoea batatas] &gt;AGW96444.1 ribosomal protein S18 (chloroplast) [Ipomoea batatas] &gt;AGW96529.1 ribosomal protein S18 (chloroplast) [Ipomoea batatas] &gt;AGW96613.1 ribosomal protein S18 (chloroplast) [Ipomoea trifida] &gt;AGW96783.1 ribosomal protein S18 (chloroplast) [Ipomoea amnicola]…
Tai6.11409.1	cas-miR157d,vvi-miR2111-5p,fve-miR156h,fve-miR2111c,ptc-miR2111a,vvi-miR399i,ath-miR2111a-5p	--	-
Tai6.11411.1	cas-miR157d,pta-miR156b	--	-
Tai6.11414.1	ath-miR5021	--	PREDICTED: pentatricopeptide repeat-containing protein At2g30780 [Ipomoea nil]
Tai6.11415.1	novel_211	DPH7	PREDICTED: diphthine methyltransferase homolog [Ipomoea nil] &gt;XP_019182036.1 PREDICTED: diphthine methyltransferase homolog [Ipomoea nil]
Tai6.11417.1	gma-miR169v,gma-miR169u,mtr-miR169f	Vps18	PREDICTED: vacuolar protein sorting-associated protein 18 homolog [Ipomoea nil] &gt;XP_019182052.1 PREDICTED: vacuolar protein sorting-associated protein 18 homolog [Ipomoea nil]
Tai6.11420.1	novel_229,novel_417	--	PREDICTED: putative lipid-transfer protein DIR1 [Ipomoea nil]
Tai6.11421.1	cpa-miR8155	--	Eukaryotic peptide chain release factor GTP-binding subunit ERF3A [Dichanthelium oligosanthes]
Tai6.11422.2	osa-miR156j-3p	Gspt1	PREDICTED: eukaryotic peptide chain release factor GTP-binding subunit ERF3A-like isoform X2 [Ipomoea nil]
Tai6.11424.1	vvi-miR845c	--	-
Tai6.11425.1	stu-miR398a-5p	LSH10	PREDICTED: protein LIGHT-DEPENDENT SHORT HYPOCOTYLS 10 [Sesamum indicum]
Tai6.11427.1	zma-miR396g-5p	At5g13980	PREDICTED: probable alpha-mannosidase At5g13980 isoform X1 [Ipomoea nil]
Tai6.11429.1	nta-miR477b,cca-miR396a-3p,ath-miR164b-3p,zma-miR396g-3p,csi-miR396a-3p	slr0305	PREDICTED: uncharacterized protein LOC109148525 [Ipomoea nil]
Tai6.11430.1	rgl-miR5138,csi-miR396a-3p,zma-miR396g-3p,nta-miR477b,ath-miR164b-3p,cca-miR396a-3p	slr0305	PREDICTED: uncharacterized protein LOC109148525 [Ipomoea nil]
Tai6.11431.1	gma-miR156g,gma-miR156r,pta-miR156b,hbr-miR156	AKHSDH2	PREDICTED: bifunctional aspartokinase/homoserine dehydrogenase 1, chloroplastic-like isoform X1 [Ipomoea nil] &gt;XP_019152108.1 PREDICTED: bifunctional aspartokinase/homoserine dehydrogenase 1, chloroplastic-like isoform X2 [Ipomoea nil]
Tai6.11431.2	osa-miR156b-3p,novel_205	--	PREDICTED: bifunctional aspartokinase/homoserine dehydrogenase 1, chloroplastic-like isoform X1 [Ipomoea nil] &gt;XP_019152108.1 PREDICTED: bifunctional aspartokinase/homoserine dehydrogenase 1, chloroplastic-like isoform X2 [Ipomoea nil]
Tai6.11433.1	mtr-miR2673a,aly-miR845b-5p	PYRD	PREDICTED: dihydroorotate dehydrogenase (quinone), mitochondrial [Ipomoea nil]
Tai6.11434.1	ath-miR5021	--	PREDICTED: uncharacterized protein LOC109148783 isoform X3 [Ipomoea nil]
Tai6.11435.1	aly-miR156f-3p	At4g10100	PREDICTED: molybdopterin synthase sulfur carrier subunit [Ipomoea nil]
Tai6.11436.1	novel_103,aof-miR391,ahy-miR156a	--	PREDICTED: MDIS1-interacting receptor like kinase 2-like [Ipomoea nil]
Tai6.11439.1	atr-miR390.1	SWEET1A	PREDICTED: bidirectional sugar transporter SWEET1-like [Ipomoea nil]
Tai6.1143.1	novel_175	--	PREDICTED: uncharacterized protein LOC109176502 [Ipomoea nil] &gt;XP_019181494.1 PREDICTED: uncharacterized protein LOC109176502 [Ipomoea nil] &gt;XP_019181495.1 PREDICTED: uncharacterized protein LOC109176502 [Ipomoea nil]
Tai6.11442.1	lus-miR172j,tcc-miR530a	ILL5	PREDICTED: IAA-amino acid hydrolase ILR1-like 4 [Nicotiana attenuata] &gt;OIT01647.1 iaa-amino acid hydrolase ilr1-like 4 [Nicotiana attenuata]
Tai6.11443.2	pta-miR156a,novel_318,pta-miR156b,cas-miR157d,ppt-miR894,gma-miR156g	TRP2	PREDICTED: telomere repeat-binding protein 5-like [Ipomoea nil]
Tai6.11444.1	pta-miR319,pab-miR319e,mtr-miR319a-3p,ppt-miR319a,gma-miR319c,ath-miR319c,ath-miR159c	Os03g0622200	PREDICTED: uncharacterized protein LOC109170386 isoform X3 [Ipomoea nil]
Tai6.11445.1	mtr-miR319a-5p,mdm-miR319b-5p,osa-miR414,sly-miR319c-5p,vca-miR168b-3p	RLT2	PREDICTED: homeobox-DDT domain protein RLT1 [Ipomoea nil]
Tai6.11446.1	hbr-miR476,novel_323	glpV	PREDICTED: glycogen phosphorylase 1-like [Ipomoea nil]
Tai6.11449.1	novel_135	--	-
Tai6.1144.1	ath-miR5658	--	PREDICTED: nuclear polyadenylated RNA-binding protein 3-like [Ipomoea nil]
Tai6.11451.1	vvi-miR396b,ath-miR396b-5p,ath-miR5021,ppe-miR396a,mdm-miR396a	At4g28440	PREDICTED: uncharacterized protein At4g28440-like [Ipomoea nil]
Tai6.11452.1	novel_220,aly-miR157d-3p	PCMP-H81	PREDICTED: pentatricopeptide repeat-containing protein At5g04780-like [Ipomoea nil] &gt;XP_019178720.1 PREDICTED: pentatricopeptide repeat-containing protein At5g04780-like [Ipomoea nil]
Tai6.11452.2	ath-miR394a,novel_142,novel_156,rgl-miR5138,pab-miR394a,tcc-miR172d	At4g24290	PREDICTED: MACPF domain-containing protein NSL1 [Ipomoea nil]
Tai6.11453.1	cme-miR166i,aof-miR5139b,vvi-miR166a,cpa-miR8155,rgl-miR5139,ptc-miR166n,gma-miR166u,novel_233	NSL1	PREDICTED: pentatricopeptide repeat-containing protein At5g04780-like [Ipomoea nil] &gt;XP_019178720.1 PREDICTED: pentatricopeptide repeat-containing protein At5g04780-like [Ipomoea nil]
Tai6.11455.1	zma-miR162-3p,ath-miR162a-3p	--	PREDICTED: zinc finger BED domain-containing protein RICESLEEPER 2-like [Ipomoea nil]
Tai6.1145.1	osa-miR414,ata-miR393-5p,osa-miR393a	--	PREDICTED: nuclear polyadenylated RNA-binding protein 3-like [Ipomoea nil]
Tai6.11460.1	csi-miR477c-5p,aau-miR160,mdm-miR319b-5p,novel_391,novel_274	Cag_1601	PREDICTED: uncharacterized protein LOC109148842 [Ipomoea nil]
Tai6.11463.1	osa-miR414	--	PREDICTED: uncharacterized protein LOC109148547 isoform X2 [Ipomoea nil]
Tai6.11465.1	gma-miR168b	APCB1	PREDICTED: aspartyl protease APCB1 [Ipomoea nil]
Tai6.1146.1	gma-miR156g,novel_175	RNP1	PREDICTED: heterogeneous nuclear ribonucleoprotein 1-like [Ipomoea nil]
Tai6.11470.1	ahy-miR156a,bra-miR408-5p	CAM	PREDICTED: calmodulin-like protein 8 [Ipomoea nil]
Tai6.11473.1	vvi-miR172a,aly-miR172e-3p,csi-miR166j-3p,stu-miR172c-3p,mes-miR172c,ath-miR172e-3p,sbi-miR172b,novel_340,vvi-miR172b,ath-miR172a,ath-miR172c,csi-miR166i-3p,osa-miR172c	AARE	PREDICTED: acylamino-acid-releasing enzyme [Ipomoea nil]
Tai6.11476.1	novel_261,novel_230	arl5	PREDICTED: ADP-ribosylation factor-like protein 5 [Ipomoea nil]
Tai6.11479.1	mdm-miR319b-5p,novel_185,novel_283,osa-miR414,ptc-miR396f,gma-miR169v	ACA13	PREDICTED: putative calcium-transporting ATPase 13, plasma membrane-type [Ipomoea nil]
Tai6.11485.1	stu-miR172c-3p,mes-miR172c,sbi-miR172f,vvi-miR172a,aau-miR168,sbi-miR172b,vvi-miR172b,osa-miR172c,ptc-miR172i,tcc-miR172d	APA2	PREDICTED: aspartic proteinase-like isoform X2 [Ipomoea nil]
Tai6.11486.1	stu-miR482e-3p	--	PREDICTED: transcription factor RF2a isoform X1 [Ipomoea nil] &gt;XP_019165370.1 PREDICTED: transcription factor RF2a isoform X1 [Ipomoea nil]
Tai6.11487.1	osa-miR166b-5p,osa-miR166d-5p,novel_220	--	PREDICTED: kirola-like [Ipomoea nil] &gt;XP_019167613.1 PREDICTED: kirola-like [Ipomoea nil]
Tai6.11489.1	hci-miR156a	--	-
Tai6.1148.1	pab-miR397b	--	PREDICTED: uncharacterized protein LOC109186242 [Ipomoea nil]
Tai6.11490.1	stu-miR530	RPN13	PREDICTED: 26S proteasome regulatory subunit RPN13 [Ipomoea nil] &gt;XP_019174995.1 PREDICTED: 26S proteasome regulatory subunit RPN13 [Ipomoea nil]
Tai6.11491.1	hbr-miR156,novel_6	--	-
Tai6.11492.1	gma-miR172b-5p	TOR1L2	PREDICTED: microtubule-associated protein TORTIFOLIA1 [Ipomoea nil] &gt;XP_019174990.1 PREDICTED: microtubule-associated protein TORTIFOLIA1 [Ipomoea nil] &gt;XP_019174991.1 PREDICTED: microtubule-associated protein TORTIFOLIA1 [Ipomoea nil]
Tai6.11496.1	ath-miR157d,ath-miR157a-5p,hbr-miR156	--	PREDICTED: carotenoid 9,10(9&apos;,10&apos;)-cleavage dioxygenase 1-like isoform X1 [Ipomoea nil]
Tai6.11497.1	gma-miR6300	CCD1	PREDICTED: carotenoid 9,10(9&apos;,10&apos;)-cleavage dioxygenase 1-like isoform X1 [Ipomoea nil]
Tai6.11498.1	mes-miR477a,aqc-miR477e,ath-miR167a-5p,bna-miR167d	N	PREDICTED: TMV resistance protein N-like isoform X1 [Ipomoea nil]
Tai6.11498.2	bna-miR167d,ath-miR167a-5p,aqc-miR477e,ptc-miR172b-5p,mes-miR477a	N	PREDICTED: TMV resistance protein N-like [Ipomoea nil]
Tai6.11500.1	osa-miR395c,tae-miR395b,osa-miR395o,ath-miR395a,fve-miR159a-5p,mdm-miR395l,aly-miR395i,gma-miR395d,mtr-miR395h,osa-miR395b,bdi-miR395p-3p,ata-miR395b-3p,pab-miR395,mtr-miR395a,mtr-miR395g,csi-miR159a-5p	CCD1	PREDICTED: carotenoid 9,10(9&apos;,10&apos;)-cleavage dioxygenase 1-like isoform X1 [Ipomoea nil]
Tai6.11502.1	ath-miR157d,ath-miR157a-5p,hbr-miR156	--	PREDICTED: carotenoid 9,10(9&apos;,10&apos;)-cleavage dioxygenase 1-like isoform X1 [Ipomoea nil]
Tai6.11503.1	gma-miR6300,novel_242	CCD1	PREDICTED: carotenoid 9,10(9&apos;,10&apos;)-cleavage dioxygenase 1-like isoform X1 [Ipomoea nil]
Tai6.11504.1	ath-miR390b-3p,gma-miR164b	At5g03795	PREDICTED: probable glycosyltransferase At5g03795 isoform X1 [Ipomoea nil]
Tai6.11505.1	mtr-miR395g,ptc-miR172b-5p,bdi-miR395p-3p	RRP46	PREDICTED: exosome complex exonuclease RRP46 homolog [Ipomoea nil] &gt;XP_019184769.1 PREDICTED: exosome complex exonuclease RRP46 homolog [Ipomoea nil]
Tai6.11506.1	osa-miR414	--	PREDICTED: uncharacterized protein LOC109179904 [Ipomoea nil]
Tai6.11507.1	zma-miR164h-5p,zma-miR396g-5p,mtr-miR2673a,gma-miR164b,osa-miR164d	PP2AB2	PREDICTED: serine/threonine protein phosphatase 2A 55 kDa regulatory subunit B beta isoform-like [Ipomoea nil]
Tai6.11509.1	ath-miR5021	--	PREDICTED: myosin-3-like isoform X1 [Ipomoea nil] &gt;XP_019151417.1 PREDICTED: myosin-3-like isoform X1 [Ipomoea nil]
Tai6.11510.1	mdm-miR396a,gra-miR166d,csi-miR166c-5p,novel_220,osa-miR166b-5p,aly-miR165a-5p,vca-miR166a-5p,ath-miR165a-5p,osa-miR166d-5p	SELMODRAFT_444075	PREDICTED: inactive protein kinase SELMODRAFT_444075 [Ipomoea nil] &gt;XP_019196863.1 PREDICTED: inactive protein kinase SELMODRAFT_444075 [Ipomoea nil] &gt;XP_019196864.1 PREDICTED: inactive protein kinase SELMODRAFT_444075 [Ipomoea nil] &gt;XP_019196865.1 PREDICTED: inactive protein kinase SELMODRAFT_444075 [Ipomoea nil] &gt;XP_019196866.1 PREDICTED: inactive protein kinase SELMODRAFT_444075 [I…
Tai6.11513.1	pta-miR156b,hbr-miR156,novel_273,ath-miR157a-5p,gma-miR156g,rgl-miR5138	At4g26160	PREDICTED: thioredoxin-like 2-1, chloroplastic isoform X1 [Ipomoea nil]
Tai6.11513.2	gma-miR156g,ath-miR157a-5p,rgl-miR5138,pta-miR156b,hbr-miR156	At4g26160	PREDICTED: thioredoxin-like 2-1, chloroplastic isoform X1 [Ipomoea nil]
Tai6.11515.1	osa-miR159a.1,pta-miR159a,ath-miR159b-3p,mdm-miR159a,osa-miR159d,lus-miR159b,ath-miR159c,novel_1,novel_391,bdi-miR159a-3p,ath-miR159a	--	PREDICTED: thioredoxin-like 2-1, chloroplastic isoform X1 [Ipomoea nil]
Tai6.11515.2	novel_391,bdi-miR159a-3p,ath-miR159a,ath-miR159c,novel_1,lus-miR159b,osa-miR159a.1,pta-miR159a,ath-miR159b-3p,osa-miR159d,mdm-miR159a	--	PREDICTED: thioredoxin-like 2-1, chloroplastic isoform X1 [Ipomoea nil]
Tai6.11516.1	stu-miR482e-3p,novel_132,aly-miR165a-5p,vvi-miR166a,gma-miR166m,aly-miR166g-5p	--	PREDICTED: beta-galactosidase-like [Ipomoea nil] &gt;XP_019196566.1 PREDICTED: beta-galactosidase-like [Ipomoea nil] &gt;XP_019196567.1 PREDICTED: beta-galactosidase-like [Ipomoea nil]
Tai6.11517.1	novel_247,mtr-miR156b-3p,mtr-miR2673a,aly-miR156f-3p,novel_150	--	PREDICTED: uncharacterized protein LOC109190526 [Ipomoea nil]
Tai6.11520.1	bna-miR168b,ath-miR168a-5p,gma-miR168b	ALE2	PREDICTED: receptor-like serine/threonine-protein kinase ALE2 [Ipomoea nil] &gt;XP_019196563.1 PREDICTED: receptor-like serine/threonine-protein kinase ALE2 [Ipomoea nil] &gt;XP_019196564.1 PREDICTED: receptor-like serine/threonine-protein kinase ALE2 [Ipomoea nil]
Tai6.11521.1	zma-miR159h-3p,sly-miR166c-5p	ALE2	PREDICTED: receptor-like serine/threonine-protein kinase ALE2 [Ipomoea nil] &gt;XP_019196563.1 PREDICTED: receptor-like serine/threonine-protein kinase ALE2 [Ipomoea nil] &gt;XP_019196564.1 PREDICTED: receptor-like serine/threonine-protein kinase ALE2 [Ipomoea nil]
Tai6.11521.2	zma-miR159h-3p,sly-miR166c-5p	ALE2	PREDICTED: receptor-like serine/threonine-protein kinase ALE2 [Ipomoea nil] &gt;XP_019196563.1 PREDICTED: receptor-like serine/threonine-protein kinase ALE2 [Ipomoea nil] &gt;XP_019196564.1 PREDICTED: receptor-like serine/threonine-protein kinase ALE2 [Ipomoea nil]
Tai6.11521.3	zma-miR159h-3p	ALE2	PREDICTED: receptor-like serine/threonine-protein kinase ALE2 [Ipomoea nil] &gt;XP_019196563.1 PREDICTED: receptor-like serine/threonine-protein kinase ALE2 [Ipomoea nil] &gt;XP_019196564.1 PREDICTED: receptor-like serine/threonine-protein kinase ALE2 [Ipomoea nil]
Tai6.11522.1	osa-miR396g,novel_175,novel_197,ath-miR5658,ptc-miR396f,novel_279	IDD11	PREDICTED: protein indeterminate-domain 7-like isoform X2 [Ipomoea nil]
Tai6.11525.1	novel_366	At5g43745	PREDICTED: putative ion channel POLLUX-like 2 isoform X1 [Ipomoea nil] &gt;XP_019180984.1 PREDICTED: putative ion channel POLLUX-like 2 isoform X1 [Ipomoea nil]
Tai6.11526.1	nta-miR477b,nta-miR477a,mes-miR477d,csi-miR477b-5p,novel_48,csi-miR477c-5p	ATG16	PREDICTED: autophagy-related protein 16 [Ipomoea nil]
Tai6.11527.1	novel_150,novel_359	--	-
Tai6.11528.1	novel_295	Os05g0446300	PREDICTED: protein BUD31 homolog 2 [Ipomoea nil]
Tai6.11533.1	ath-miR5021	GG2	PREDICTED: guanine nucleotide-binding protein subunit gamma 2-like [Ipomoea nil] &gt;XP_019180150.1 PREDICTED: guanine nucleotide-binding protein subunit gamma 2-like [Ipomoea nil]
Tai6.11535.1	bdi-miR395p-3p	--	PREDICTED: uncharacterized protein LOC109175888 [Ipomoea nil]
Tai6.11536.1	csi-miR160c-5p,csi-miR160a-5p,gma-miR160b	--	-
Tai6.11538.1	ath-miR5021	--	-
Tai6.1153.1	hvu-miR397a,eun-miR397a-5p,ath-miR396a-3p,osa-miR396a-3p,ath-miR5021	NPGR2	PREDICTED: tetratricopeptide repeat protein 7B-like [Ipomoea nil] &gt;XP_019181435.1 PREDICTED: tetratricopeptide repeat protein 7B-like [Ipomoea nil] &gt;XP_019181436.1 PREDICTED: tetratricopeptide repeat protein 7B-like [Ipomoea nil] &gt;XP_019181437.1 PREDICTED: tetratricopeptide repeat protein 7B-like [Ipomoea nil]
Tai6.11540.1	stu-miR171d-5p,novel_111	SNF4	PREDICTED: sucrose nonfermenting 4-like protein isoform X1 [Ipomoea nil]
Tai6.11542.1	novel_91	Cherp	PREDICTED: calcium homeostasis endoplasmic reticulum protein [Ipomoea nil]
Tai6.11547.1	ath-miR395a,vvi-miR2111-5p,tae-miR395b,fve-miR2111c,ath-miR2111a-5p,aof-miR169b,ata-miR395b-3p	DPEP	4-alpha-glucanotransferase [Ipomoea batatas]
Tai6.11548.1	novel_171,ata-miR395b-3p,fve-miR2111c,ath-miR2111a-5p,aof-miR169b,ath-miR395a,vvi-miR2111-5p,tae-miR395b	DPEP	4-alpha-glucanotransferase [Ipomoea batatas]
Tai6.11549.1	osa-miR156b-3p	--	PREDICTED: uncharacterized protein LOC109172450 isoform X1 [Ipomoea nil]
Tai6.11552.1	hbr-miR156	COX15	PREDICTED: cytochrome c oxidase assembly protein COX15 [Ipomoea nil]
Tai6.11553.1	ath-miR170-5p	--	PREDICTED: uncharacterized protein LOC109176882 [Ipomoea nil] &gt;XP_019181824.1 PREDICTED: uncharacterized protein LOC109176882 [Ipomoea nil] &gt;XP_019181825.1 PREDICTED: uncharacterized protein LOC109176882 [Ipomoea nil] &gt;XP_019181826.1 PREDICTED: uncharacterized protein LOC109176882 [Ipomoea nil]
Tai6.11556.1	pta-miR156b,cas-miR157d,gma-miR156g	VAMP727	PREDICTED: vesicle-associated membrane protein 727 [Ipomoea nil]
Tai6.11557.1	cca-miR396c,pab-miR395,gma-miR395d,aly-miR395i,cca-miR396a-3p,gma-miR396a-3p,hbr-miR156,osa-miR396a-3p	--	-
Tai6.11558.1	novel_166	--	PREDICTED: phospholipase A1-Ibeta2, chloroplastic-like [Ipomoea nil]
Tai6.11559.1	sbi-miR171f,novel_248,ath-miR5021	At2g48020	PREDICTED: sugar transporter ERD6-like 7 isoform X1 [Ipomoea nil] &gt;XP_019188463.1 PREDICTED: sugar transporter ERD6-like 7 isoform X1 [Ipomoea nil]
Tai6.1155.1	novel_291	At4g14310	PREDICTED: uncharacterized protein LOC109176454 isoform X1 [Ipomoea nil]
Tai6.11563.1	hbr-miR396a	FAP2	PREDICTED: fatty-acid-binding protein 2 [Ipomoea nil]
Tai6.11564.1	ata-miR395b-3p	psaA	Photosystem I P700 chlorophyll a apoprotein A1 family [Cajanus cajan]
Tai6.11565.1	novel_76,novel_381,novel_119	NPF8.3	PREDICTED: protein NRT1/ PTR FAMILY 8.4-like [Ipomoea nil]
Tai6.11570.1	nta-miR172b,ath-miR397a,eun-miR397a-5p	CSP41A	PREDICTED: chloroplast stem-loop binding protein of 41 kDa a, chloroplastic isoform X2 [Ipomoea nil]
Tai6.11571.1	ata-miR395b-3p,gma-miR319q,pta-miR319,ath-miR319c,gma-miR319c,osa-miR319a-3p.2-3p	LSM2	hypothetical protein PHAVU_001G148500g [Phaseolus vulgaris] &gt;ESW34388.1 hypothetical protein PHAVU_001G148500g [Phaseolus vulgaris]
Tai6.11572.1	gma-miR168b,mtr-miR2673a,osa-miR414,osa-miR168a-5p	PAC	PREDICTED: protein PALE CRESS, chloroplastic isoform X2 [Ipomoea nil]
Tai6.11573.1	novel_228,osa-miR414	bsdc1	PREDICTED: BSD domain-containing protein 1 [Ipomoea nil]
Tai6.11577.1	novel_228,ath-miR5658	--	PREDICTED: uncharacterized protein LOC109182882 isoform X1 [Ipomoea nil]
Tai6.11577.2	ath-miR5658,novel_228	--	PREDICTED: uncharacterized protein LOC109182882 isoform X1 [Ipomoea nil]
Tai6.1157.1	vvi-miR396b,ath-miR396b-5p,mdm-miR396a,ppe-miR396a	UPP	PREDICTED: uracil phosphoribosyltransferase-like [Ipomoea nil]
Tai6.11581.1	ath-miR5658	RPD1	PREDICTED: protein ROOT PRIMORDIUM DEFECTIVE 1 [Ipomoea nil]
Tai6.11582.1	novel_250,osa-miR166g-5p	--	PREDICTED: uncharacterized protein LOC109182712 [Ipomoea nil]
Tai6.11583.1	novel_111,vun-miR164	CBSDUF1	PREDICTED: DUF21 domain-containing protein At4g14240-like isoform X2 [Ipomoea nil]
Tai6.11584.1	cas-miR11592,novel_310	IDM1	PREDICTED: increased DNA methylation 1-like isoform X1 [Ipomoea nil]
Tai6.11587.1	eun-miR397b-3p,rgl-miR5139	RRF	PREDICTED: ribosome-recycling factor, chloroplastic [Ipomoea nil]
Tai6.11588.1	novel_417,ptc-miR396f,ppe-miR396a,ath-miR396b-5p,vvi-miR396b,gma-miR396h,ath-miR396a-5p	--	-
Tai6.1158.1	sbi-miR171f	TAF8	PREDICTED: transcription initiation factor TFIID subunit 8 isoform X1 [Ipomoea nil]
Tai6.1158.2	sbi-miR171f	TAF8	PREDICTED: transcription initiation factor TFIID subunit 8 isoform X1 [Ipomoea nil]
Tai6.11592.1	ath-miR5021,novel_307	At2g28720	core histone H2A/H2B/H3/H4 [Medicago truncatula] &gt;KEH30941.1 core histone H2A/H2B/H3/H4 [Medicago truncatula]
Tai6.11593.1	ahy-miR156a,gma-miR1510a-3p,csi-miR156d-5p,lus-miR172j,hbr-miR156	PIX7	PREDICTED: probable receptor-like protein kinase At5g47070 [Ipomoea nil]
Tai6.11594.1	ath-miR8175,novel_337,rgl-miR5138	PBL10	PREDICTED: protein kinase APK1B, chloroplastic-like [Ipomoea nil] &gt;XP_019178562.1 PREDICTED: protein kinase APK1B, chloroplastic-like [Ipomoea nil]
Tai6.11594.2	rgl-miR5138,novel_337,ath-miR8175	PBL10	PREDICTED: protein kinase APK1B, chloroplastic-like [Ipomoea nil] &gt;XP_019178562.1 PREDICTED: protein kinase APK1B, chloroplastic-like [Ipomoea nil]
Tai6.11594.3	ath-miR5021	PIX7	PREDICTED: probable receptor-like protein kinase At5g47070 [Ipomoea nil]
Tai6.11594.4	ath-miR8175,novel_337,rgl-miR5138	PBL10	PREDICTED: protein kinase APK1B, chloroplastic-like [Ipomoea nil] &gt;XP_019178562.1 PREDICTED: protein kinase APK1B, chloroplastic-like [Ipomoea nil]
Tai6.11594.5	ath-miR8175,rgl-miR5138,novel_337	PBL10	PREDICTED: protein kinase APK1B, chloroplastic-like [Ipomoea nil] &gt;XP_019178562.1 PREDICTED: protein kinase APK1B, chloroplastic-like [Ipomoea nil]
Tai6.11595.1	ahy-miR156a,ata-miR395b-3p,gma-miR164b	PUB33	PREDICTED: U-box domain-containing protein 33-like [Ipomoea nil]
Tai6.11596.1	novel_295	PUB33	PREDICTED: clathrin interactor 1 isoform X1 [Ipomoea nil]
Tai6.11598.1	sbi-miR172b,atr-miR397a,stu-miR172c-3p	UTP20	PREDICTED: small subunit processome component 20 homolog [Ipomoea nil]
Tai6.11599.1	aly-miR172e-3p,pta-miR156b,gma-miR396a-3p,gma-miR172b-5p,sbi-miR172b,ath-miR5021,hbr-miR476,eun-miR172a-5p,ath-miR172c	UTP20	PREDICTED: small subunit processome component 20 homolog [Ipomoea nil]
Tai6.1159.1	ptc-miR530a	PP2B11	PREDICTED: putative late blight resistance protein homolog R1A-10 [Ipomoea nil]
Tai6.11600.1	novel_364,novel_378,novel_106,novel_382,novel_279,novel_341,novel_64,novel_18,novel_179,novel_192,novel_61,novel_358,novel_38,novel_35,novel_409	PP2A13	PREDICTED: F-box protein PP2-A13-like [Ipomoea nil]
Tai6.11601.1	osa-miR398b,osa-miR530-5p	--	PREDICTED: vacuolar protein 8-like [Ipomoea nil]
Tai6.11602.1	ptc-miR172b-5p,novel_283	SECA2	PREDICTED: protein translocase subunit SECA2, chloroplastic [Ipomoea nil]
Tai6.11605.1	ptc-miR396f	RPL27C	PREDICTED: 60S ribosomal protein L27-3-like [Ipomoea nil]
Tai6.11607.1	pla-miR11601	OTUD5	PREDICTED: OTU domain-containing protein DDB_G0284757 isoform X1 [Ipomoea nil] &gt;XP_019160825.1 PREDICTED: OTU domain-containing protein DDB_G0284757 isoform X1 [Ipomoea nil] &gt;XP_019160826.1 PREDICTED: OTU domain-containing protein DDB_G0284757 isoform X1 [Ipomoea nil] &gt;XP_019160827.1 PREDICTED: OTU domain-containing protein DDB_G0284757 isoform X1 [Ipomoea nil] &gt;XP_019160828.1 PREDICT…
Tai6.11609.1	zma-miR164h-5p	KHSRP	PREDICTED: far upstream element-binding protein 2-like isoform X1 [Ipomoea nil]
Tai6.1160.1	ath-miR5658	--	hypothetical protein (mitochondrion) [Vicia faba]
Tai6.11610.1	atr-miR8577,novel_266,ath-miR5658	KUA1	PREDICTED: transcription factor MYB1R1-like [Ipomoea nil]
Tai6.11611.1	ath-miR5021	--	-
Tai6.11612.1	novel_141	--	-
Tai6.11612.2	novel_141	--	PREDICTED: uncharacterized protein LOC109190643 isoform X5 [Ipomoea nil] &gt;XP_019196730.1 PREDICTED: uncharacterized protein LOC109190643 isoform X5 [Ipomoea nil]
Tai6.11612.3	novel_141	--	PREDICTED: uncharacterized protein LOC109190643 isoform X5 [Ipomoea nil] &gt;XP_019196730.1 PREDICTED: uncharacterized protein LOC109190643 isoform X5 [Ipomoea nil]
Tai6.11612.4	novel_141	--	-
Tai6.11612.5	csi-miR403b-5p,novel_141	--	-
Tai6.11613.1	ath-miR156a-5p,stu-miR156f-5p,cas-miR156g	--	PREDICTED: serine hydroxymethyltransferase 3, chloroplastic [Ipomoea nil]
Tai6.11613.2	novel_103,cas-miR156g,ath-miR156a-5p,stu-miR156f-5p,novel_75	--	PREDICTED: serine hydroxymethyltransferase 3, chloroplastic [Ipomoea nil]
Tai6.11616.1	ath-miR5021,cpa-miR8155,rgl-miR5139,aof-miR5139b	HEMH	PREDICTED: ferrochelatase-1, chloroplastic/mitochondrial isoform X1 [Ipomoea nil]
Tai6.11616.2	ath-miR5021	HEMH	PREDICTED: ferrochelatase-2, chloroplastic isoform X3 [Ipomoea nil]
Tai6.11616.3	ath-miR5021	HEMH	PREDICTED: ferrochelatase-2, chloroplastic isoform X3 [Ipomoea nil]
Tai6.11616.4	ath-miR5021	HEMH	PREDICTED: ferrochelatase-2, chloroplastic isoform X3 [Ipomoea nil]
Tai6.11616.5	ath-miR5021	HEMH	PREDICTED: ferrochelatase-2, chloroplastic isoform X3 [Ipomoea nil]
Tai6.11617.1	novel_88	FC1	PREDICTED: ferrochelatase-1, chloroplastic/mitochondrial isoform X1 [Ipomoea nil]
Tai6.11617.3	gma-miR6300	--	-
Tai6.11618.1	gma-miR172b-5p	SHM3	PREDICTED: serine hydroxymethyltransferase 3, chloroplastic [Ipomoea nil]
Tai6.11618.2	gma-miR172b-5p,novel_228	SHM3	PREDICTED: serine hydroxymethyltransferase 3, chloroplastic [Ipomoea nil]
Tai6.11619.1	osa-miR414	--	PREDICTED: putative disease resistance RPP13-like protein 3, partial [Ipomoea nil]
Tai6.11620.1	vvi-miR172a,aly-miR172e-3p	rplY	PREDICTED: uncharacterized protein LOC109176818 [Ipomoea nil]
Tai6.11623.1	novel_205	SAPK3	PREDICTED: serine/threonine-protein kinase SAPK3-like [Ipomoea nil]
Tai6.11624.1	ptc-miR166n,ppt-miR166j,lja-miR166-3p,csi-miR166j-3p,vvi-miR166a,osa-miR166e-3p,osa-miR166m,ptc-miR166p,csi-miR166i-3p,mtr-miR166b,cpa-miR166e,mes-miR166i,aly-miR165a-3p,gma-miR166u,gma-miR166m,ath-miR165a-3p,ath-miR166a-3p,cme-miR166i,osa-miR166g-3p,zma-miR166h-3p,osa-miR166i-3p	ATHB-14	PREDICTED: homeobox-leucine zipper protein ATHB-14-like isoform X1 [Ipomoea nil]
Tai6.11625.1	ath-miR164b-3p,novel_318	HOX32	PREDICTED: homeobox-leucine zipper protein ATHB-14-like isoform X1 [Ipomoea nil]
Tai6.11627.1	gma-miR166u	alg7	PREDICTED: UDP-N-acetylglucosamine--dolichyl-phosphate N-acetylglucosaminephosphotransferase-like [Ipomoea nil]
Tai6.11629.1	cas-miR156g,pta-miR156b,ath-miR157d,ath-miR156g,pta-miR156a,ath-miR156a-5p,cca-miR156b,ahy-miR156a,gma-miR156g,zma-miR156k-5p	AGD12	PREDICTED: ADP-ribosylation factor GTPase-activating protein AGD12-like isoform X2 [Ipomoea nil]
Tai6.1162.1	ptc-miR530a	PP2B11	PREDICTED: putative late blight resistance protein homolog R1B-17 [Ipomoea nil]
Tai6.11630.1	gma-miR159a-5p,gma-miR159e-5p	--	PREDICTED: uncharacterized protein LOC109185232 [Ipomoea nil]
Tai6.11632.1	novel_401	cemA	chloroplast envelope membrane protein (chloroplast) [Ipomoea pes-caprae]
Tai6.11633.1	novel_97	COPT2	PREDICTED: copper transporter 6-like [Ipomoea nil]
Tai6.11634.1	novel_41,novel_274	PBL9	PREDICTED: protein kinase APK1A, chloroplastic-like isoform X1 [Ipomoea nil] &gt;XP_019159847.1 PREDICTED: protein kinase APK1A, chloroplastic-like isoform X1 [Ipomoea nil]
Tai6.11634.2	novel_41,novel_274	PBL9	PREDICTED: protein kinase APK1A, chloroplastic-like isoform X1 [Ipomoea nil] &gt;XP_019159847.1 PREDICTED: protein kinase APK1A, chloroplastic-like isoform X1 [Ipomoea nil]
Tai6.11636.1	ahy-miR156a,osa-miR164e,sly-miR391,stu-miR391-5p,ath-miR8179,novel_103,ath-miR5021,nta-miR172b	EFL1	PREDICTED: elongation factor-like GTPase 1 [Ipomoea nil]
Tai6.11637.1	cpa-miR8155,eun-miR482b-3p,mtr-miR2673a	BZIP44	PREDICTED: bZIP transcription factor 44-like [Ipomoea nil]
Tai6.11637.2	csi-miR403a-5p,hbr-miR156	BBX21	PREDICTED: B-box zinc finger protein 21-like [Ipomoea nil]
Tai6.11637.3	ath-miR5658	At1g05150	PREDICTED: uncharacterized TPR repeat-containing protein At1g05150-like [Ipomoea nil]
Tai6.11638.1	sbi-miR172b	RD19A	PREDICTED: cysteine proteinase 15A-like [Ipomoea nil]
Tai6.11638.2	sbi-miR172b	RD19C	PREDICTED: cysteine proteinase 15A-like [Ipomoea nil]
Tai6.11638.3	sbi-miR172b	RD19A	PREDICTED: cysteine proteinase 15A-like [Ipomoea nil]
Tai6.11639.1	gma-miR396a-3p	VHA-c4	vacuolar H+-ATPase proteolipid 16 kDa subunit, partial [Hyacinthus orientalis]
Tai6.1163.2	aof-miR169b	RFS6	PREDICTED: uncharacterized protein LOC109178768 [Ipomoea nil] &gt;XP_019183869.1 PREDICTED: uncharacterized protein LOC109178768 [Ipomoea nil]
Tai6.11640.1	gma-miR6300,vvi-miR171f,zma-miR171b-3p,sly-miR171d,gma-miR5368,ppt-miR171b	RD19C	PREDICTED: cysteine proteinase 15A-like [Ipomoea nil]
Tai6.11640.2	osa-miR395c,mtr-miR395a,osa-miR395o,bdi-miR395p-3p	--	PREDICTED: cysteine proteinase 15A-like [Ipomoea nil]
Tai6.11641.1	csi-miR396a-3p,gma-miR6300,osa-miR414,cca-miR396a-3p	BBX21	PREDICTED: B-box zinc finger protein 21-like [Ipomoea nil]
Tai6.11642.1	bra-miR408-5p,ptc-miR399e	--	PREDICTED: V-type proton ATPase 16 kDa proteolipid subunit [Nicotiana sylvestris] &gt;XP_016499435.1 PREDICTED: V-type proton ATPase 16 kDa proteolipid subunit [Nicotiana tabacum] &gt;Q40585.1 RecName: Full=V-type proton ATPase 16 kDa proteolipid subunit; Short=V-ATPase 16 kDa proteolipid subunit; AltName: Full=Vacuolar proton pump 16 kDa proteolipid subunit &gt;CAA65062.1 c subunit of V-type ATP…
Tai6.11642.2	ata-miR395b-3p,ppe-miR858,ath-miR858b	UBC18	PREDICTED: probable ubiquitin-conjugating enzyme E2 18 [Ipomoea nil]
Tai6.11642.3	tcc-miR530a,lus-miR172j,ptc-miR399e,bra-miR408-5p,novel_278	--	V-type proton ATPase 16 kDa proteolipid subunit [Morus notabilis] &gt;XP_010091198.1 V-type proton ATPase 16 kDa proteolipid subunit [Morus notabilis] &gt;EXB43297.1 V-type proton ATPase 16 kDa proteolipid subunit [Morus notabilis] &gt;EXB43298.1 V-type proton ATPase 16 kDa proteolipid subunit [Morus notabilis]
Tai6.11642.4	ppe-miR858,ath-miR858b,ata-miR395b-3p	UBC18	PREDICTED: probable ubiquitin-conjugating enzyme E2 18 [Ipomoea nil]
Tai6.11643.1	novel_150	At1g62020	PREDICTED: coatomer subunit alpha-1-like [Ipomoea nil]
Tai6.11644.1	sly-miR171d	--	PREDICTED: general transcription factor IIF subunit 2-like [Ipomoea nil]
Tai6.11646.1	gra-miR166d	BLH10	PREDICTED: BEL1-like homeodomain protein 7 [Ipomoea nil]
Tai6.11647.1	osa-miR530-5p,tcc-miR530a,gma-miR169v,novel_113,ptc-miR530a	ARC6	PREDICTED: protein ACCUMULATION AND REPLICATION OF CHLOROPLASTS 6, chloroplastic isoform X2 [Ipomoea nil]
Tai6.11649.1	ppe-miR393a,rgl-miR5138,stu-miR319-3p,mtr-miR2673a,novel_361,novel_34	LDL3	PREDICTED: lysine-specific histone demethylase 1 homolog 3 [Ipomoea nil] &gt;XP_019174979.1 PREDICTED: lysine-specific histone demethylase 1 homolog 3 [Ipomoea nil] &gt;XP_019174980.1 PREDICTED: lysine-specific histone demethylase 1 homolog 3 [Ipomoea nil]
Tai6.11650.1	stu-miR482a-5p	Os06g0130600	PREDICTED: protein BASIC PENTACYSTEINE6 isoform X1 [Ipomoea nil] &gt;XP_019174667.1 PREDICTED: protein BASIC PENTACYSTEINE6 isoform X1 [Ipomoea nil] &gt;XP_019174668.1 PREDICTED: protein BASIC PENTACYSTEINE6 isoform X1 [Ipomoea nil] &gt;XP_019174669.1 PREDICTED: protein BASIC PENTACYSTEINE6 isoform X1 [Ipomoea nil]
Tai6.11652.1	osa-miR396e-5p,novel_47,vvi-miR399i,ath-miR399d,gra-miR166d,osa-miR396g,vca-miR396b-5p,ath-miR399a,ath-miR168a-3p,vca-miR168b-3p,osa-miR399a,rgl-miR5139	ARF5	PREDICTED: auxin response factor 5 isoform X1 [Ipomoea nil]
Tai6.11653.1	hbr-miR156,stu-miR396-3p,ath-miR159c	--	PREDICTED: uncharacterized protein LOC109170143 isoform X1 [Ipomoea nil]
Tai6.11654.1	ata-miR395b-3p,osa-miR414,osa-miR530-5p	APS2	PREDICTED: ATP sulfurylase 2 [Ipomoea nil]
Tai6.11655.1	ath-miR399d	At3g50520	PREDICTED: phosphoglycerate mutase-like protein 4 [Ipomoea nil]
Tai6.11660.1	novel_32	LCAT1	PREDICTED: lecithin-cholesterol acyltransferase-like 1 [Ipomoea nil]
Tai6.11662.1	osa-miR414	SCPL19	PREDICTED: serine carboxypeptidase-like 11 isoform X3 [Ipomoea nil]
Tai6.11663.1	zma-miR159h-3p	At3g12350	PREDICTED: F-box protein At3g12350 [Ipomoea nil]
Tai6.11664.1	lus-miR172j	ECA3	PREDICTED: calcium-transporting ATPase 3, endoplasmic reticulum-type isoform X1 [Ipomoea nil]
Tai6.11667.1	novel_6,novel_148	--	hypothetical protein JCGZ_15248 [Jatropha curcas]
Tai6.1166.1	novel_318	CTHT_0041970.1	PREDICTED: uncharacterized protein LOC109185025 [Ipomoea nil]
Tai6.11672.1	novel_397	--	PREDICTED: uncharacterized protein LOC109153653 isoform X1 [Ipomoea nil]
Tai6.11673.1	hbr-miR156	--	PREDICTED: ABC transporter B family member 25-like [Ipomoea nil]
Tai6.11674.1	ath-miR5658	ABCB27	PREDICTED: ABC transporter B family member 25-like [Ipomoea nil]
Tai6.11676.1	pab-miR394a,pab-miR395,ath-miR394a	SP1L1	PREDICTED: protein SPIRAL1-like 3 [Ipomoea nil]
Tai6.11678.1	mtr-miR319a-3p	At5g26710	PREDICTED: glutamate--tRNA ligase, cytoplasmic-like [Ipomoea nil]
Tai6.11680.1	novel_321,novel_259	VBF	PREDICTED: F-box protein PP2-B13-like isoform X1 [Ipomoea nil] &gt;XP_019157052.1 PREDICTED: F-box protein PP2-B13-like isoform X2 [Ipomoea nil]
Tai6.11681.1	mtr-miR2673a	--	PREDICTED: ras GTPase-activating protein-binding protein 2-like [Ipomoea nil]
Tai6.11682.1	mes-miR477d,novel_147	--	-
Tai6.11685.1	hvu-miR5049c	hpxO	PREDICTED: uncharacterized protein LOC109170934 [Ipomoea nil]
Tai6.11687.1	zma-miR164h-5p,gma-miR164b,lja-miR164-5p	rps5	PREDICTED: 30S ribosomal protein S5, chloroplastic [Ipomoea nil]
Tai6.11689.1	pab-miR319e,gma-miR396h,aly-miR165a-5p	IRX10L	PREDICTED: probable beta-1,4-xylosyltransferase IRX10L [Ipomoea nil]
Tai6.1168.1	ath-miR172e-3p,aly-miR172e-3p,stu-miR396-3p,aof-miR393a,cca-miR396a-3p,sbi-miR172b,ata-miR393-5p,osa-miR393a,ath-miR172c	RCA1	chloroplast ribulose bisphosphate carboxylase/oxygenase activase large isoform [Ipomoea batatas] &gt;AFU50384.1 chloroplast ribulose bisphosphate carboxylase/oxygenase activase large isoform c [Ipomoea batatas]
Tai6.11690.2	csi-miR156g-3p	CRL	PREDICTED: chromophore lyase CRL, chloroplastic [Ipomoea nil]
Tai6.11691.1	pab-miR858a	CRL	PREDICTED: uncharacterized protein LOC109189939 [Ipomoea nil]
Tai6.11692.1	ata-miR395b-3p	At4g14100	PREDICTED: uncharacterized protein At4g14100-like [Ipomoea nil]
Tai6.11693.1	novel_303,ppe-miR396a,mtr-miR2673a	--	-
Tai6.11694.1	ptc-miR172b-5p,ath-miR5021	--	-
Tai6.11695.1	pta-miR319,gma-miR159c,bdi-miR159a-3p,pab-miR319e,zma-miR159h-3p,osa-miR159d,fve-miR159b,osa-miR159a.1	--	-
Tai6.11696.1	atr-miR8577,bdi-miR845,novel_208,vvi-miR845d,vvi-miR166a,ath-miR5658,gma-miR408d	HIP	PREDICTED: HSP-interacting protein-like [Ipomoea nil] &gt;XP_019183847.1 PREDICTED: HSP-interacting protein-like [Ipomoea nil] &gt;XP_019183848.1 PREDICTED: HSP-interacting protein-like [Ipomoea nil]
Tai6.11696.2	ppt-miR408b,vvi-miR166a,gma-miR408d,novel_385	--	PREDICTED: HSP-interacting protein-like [Ipomoea nil] &gt;XP_019183847.1 PREDICTED: HSP-interacting protein-like [Ipomoea nil] &gt;XP_019183848.1 PREDICTED: HSP-interacting protein-like [Ipomoea nil]
Tai6.11697.1	fve-miR159a-5p	--	hypothetical protein SOVF_115460 [Spinacia oleracea]
Tai6.11698.1	vvi-miR172a,ath-miR5658	--	PREDICTED: glutamate--tRNA ligase, chloroplastic/mitochondrial [Ipomoea nil]
Tai6.11699.1	ath-miR5021	OVA3	PREDICTED: glutamate--tRNA ligase, chloroplastic/mitochondrial [Ipomoea nil]
Tai6.116.1	sly-miR319c-5p	B&apos	PREDICTED: serine/threonine protein phosphatase 2A 59 kDa regulatory subunit B&apos; gamma isoform-like [Ipomoea nil] &gt;XP_019162375.1 PREDICTED: serine/threonine protein phosphatase 2A 59 kDa regulatory subunit B&apos; gamma isoform-like [Ipomoea nil]
Tai6.11701.1	ptc-miR530a,osa-miR159a.1,osa-miR159e	At3g55350	PREDICTED: putative nuclease HARBI1 [Ipomoea nil]
Tai6.11702.1	gma-miR5368	--	hypothetical protein [Ipomoea trifida]
Tai6.11705.1	osa-miR396a-3p,ath-miR396a-3p	R1B-14	PREDICTED: putative late blight resistance protein homolog R1B-14 [Ipomoea nil]
Tai6.11705.2	mtr-miR2673a,osa-miR414	--	PREDICTED: putative late blight resistance protein homolog R1B-14 [Ipomoea nil]
Tai6.11706.1	sly-miR6027-3p	R1B-14	PREDICTED: putative late blight resistance protein homolog R1B-14 [Ipomoea nil]
Tai6.11706.2	sly-miR6027-3p	R1B-14	PREDICTED: putative late blight resistance protein homolog R1B-14 [Ipomoea nil]
Tai6.11707.1	mtr-miR2673a,zma-miR164h-5p	--	PREDICTED: putative late blight resistance protein homolog R1B-14 [Ipomoea nil]
Tai6.11708.1	nta-miR477b	R1B-14	PREDICTED: putative late blight resistance protein homolog R1B-14 [Ipomoea nil]
Tai6.11709.1	ath-miR858a,sly-miR6027-3p,cme-miR858,ppe-miR858,ppt-miR894,ath-miR858b	R1B-16	PREDICTED: putative late blight resistance protein homolog R1B-14 [Ipomoea nil]
Tai6.1170.1	vca-miR166a-5p,han-miR3630-3p,vvi-miR399i,novel_301,cme-miR399d,osa-miR399j,ptc-miR399e,ppe-miR399a,novel_220,ath-miR399b,novel_4	LECRK41	PREDICTED: L-type lectin-domain containing receptor kinase IV.1-like [Ipomoea nil]
Tai6.11710.1	novel_267	COL16	PREDICTED: zinc finger protein CONSTANS-LIKE 16-like [Ipomoea nil]
Tai6.11711.1	sly-miR6027-3p,ptc-miR167f-5p,stu-miR482b-3p,gma-miR168b,bna-miR167d	R1B-16	PREDICTED: putative late blight resistance protein homolog R1B-14 [Ipomoea nil]
Tai6.11711.2	gma-miR168b,sly-miR6027-3p	R1B-16	PREDICTED: putative late blight resistance protein homolog R1B-14 [Ipomoea nil]
Tai6.11714.1	novel_149	CSE	PREDICTED: caffeoylshikimate esterase [Ipomoea nil]
Tai6.11715.1	vvi-miR166a	LACS4	PREDICTED: long chain acyl-CoA synthetase 4-like [Ipomoea nil] &gt;XP_019160596.1 PREDICTED: long chain acyl-CoA synthetase 4-like [Ipomoea nil] &gt;XP_019160597.1 PREDICTED: long chain acyl-CoA synthetase 4-like [Ipomoea nil] &gt;XP_019160598.1 PREDICTED: long chain acyl-CoA synthetase 4-like [Ipomoea nil]
Tai6.11716.1	pta-miR156b	PYL10	PREDICTED: abscisic acid receptor PYL8-like [Ipomoea nil]
Tai6.11717.1	novel_167,gma-miR159c	PYL8	PREDICTED: abscisic acid receptor PYL8-like [Ipomoea nil]
Tai6.11718.1	cas-miR157d	--	unnamed protein product [Coffea canephora]
Tai6.1171.1	fve-miR164a-3p,novel_175	LECRK41	PREDICTED: L-type lectin-domain containing receptor kinase IV.1-like [Ipomoea nil]
Tai6.11720.1	osa-miR1861d,novel_187,osa-miR1861h	FLBR	PREDICTED: dihydrolipoyl dehydrogenase, mitochondrial [Ipomoea nil]
Tai6.11721.1	tae-miR395b,osa-miR395o,pab-miR395,mdm-miR319b-5p,ath-miR395a,mtr-miR395a,stu-miR156f-5p,aly-miR395i,gma-miR395d,osa-miR395b,bdi-miR395p-3p,ata-miR395b-3p,osa-miR395c	At5g41620	PREDICTED: uncharacterized protein At5g41620-like isoform X2 [Ipomoea nil]
Tai6.11722.1	vvi-miR396b,ath-miR396b-5p	At5g41620	PREDICTED: uncharacterized protein At5g41620-like isoform X2 [Ipomoea nil]
Tai6.11723.1	vvi-miR172b,vvi-miR172a,aly-miR172e-3p	VIII-1	PREDICTED: myosin-1-like [Ipomoea nil]
Tai6.11725.1	osa-miR397b	ABCG36	PREDICTED: ABC transporter G family member 35-like [Ipomoea nil]
Tai6.11726.1	novel_68	ABCG35	PREDICTED: ABC transporter G family member 35-like [Ipomoea nil]
Tai6.11727.1	aly-miR166g-5p	MYBS3	PREDICTED: transcription factor MYB1R1-like isoform X2 [Ipomoea nil]
Tai6.11728.1	ath-miR5658,stu-miR172c-3p,ath-miR172e-3p,ath-miR172a,aly-miR172e-3p	HD16	casein kinase I [Sesamum indicum]
Tai6.1172.1	stu-miR398a-5p	Pyroxd2	PREDICTED: pyridine nucleotide-disulfide oxidoreductase domain-containing protein 2 [Ipomoea nil]
Tai6.11730.1	ath-miR858b,mes-miR477a,pab-miR858a,ppe-miR858,ath-miR858a,aqc-miR477e	MYB25	PREDICTED: myb-related protein 330-like [Ipomoea nil]
Tai6.11731.1	ahy-miR156a,cas-miR157d,cas-miR156g	BOI	PREDICTED: E3 ubiquitin-protein ligase BOI-like [Ipomoea nil]
Tai6.11732.1	gma-miR6300	NPR4	PREDICTED: uncharacterized protein LOC109156989 [Ipomoea nil]
Tai6.11735.1	ata-miR393-5p,novel_350	MED9	PREDICTED: mediator of RNA polymerase II transcription subunit 9 [Ipomoea nil] &gt;XP_019156738.1 PREDICTED: mediator of RNA polymerase II transcription subunit 9 [Ipomoea nil]
Tai6.11736.1	eun-miR172a-5p	MUR4	PREDICTED: UDP-arabinose 4-epimerase 1-like [Ipomoea nil]
Tai6.11738.1	osa-miR414,csi-miR156g-3p	Usp39	PREDICTED: U4/U6.U5 tri-snRNP-associated protein 2-like [Ipomoea nil]
Tai6.11739.1	eun-miR397a-5p,pab-miR397b,ath-miR397a,osa-miR397b	VPS54	PREDICTED: vacuolar protein sorting-associated protein 54, chloroplastic [Ipomoea nil]
Tai6.11740.1	eun-miR397b-3p,stu-miR397-3p	VPS54	PREDICTED: vacuolar protein sorting-associated protein 54, chloroplastic [Ipomoea nil]
Tai6.11741.1	bdi-miR159a-3p	VPS54	PREDICTED: vacuolar protein sorting-associated protein 54, chloroplastic [Ipomoea nil]
Tai6.11742.1	csi-miR159a-5p,novel_321	VPS54	PREDICTED: vacuolar protein sorting-associated protein 54, chloroplastic [Ipomoea nil]
Tai6.11743.1	ath-miR398a-3p,zma-miR398a-3p,ahy-miR398,ath-miR5021	Os03g0268000	PREDICTED: serine/threonine-protein phosphatase PP1-like [Ipomoea nil]
Tai6.11744.1	ath-miR858b,ppe-miR858,cme-miR858,pab-miR858a,ath-miR858a	MYB15	PREDICTED: myb-related protein Myb4-like [Ipomoea nil] &gt;XP_019180118.1 PREDICTED: myb-related protein Myb4-like [Ipomoea nil] &gt;XP_019180119.1 PREDICTED: myb-related protein Myb4-like [Ipomoea nil]
Tai6.11745.1	cpa-miR8155,rgl-miR5139	HSP26-A	PREDICTED: glutathione transferase GST 23-like [Ipomoea nil]
Tai6.11746.1	mtr-miR2673a,rgl-miR5138	GTE6	PREDICTED: transcription factor GTE1-like [Solanum tuberosum] &gt;XP_015167373.1 PREDICTED: transcription factor GTE1-like [Solanum tuberosum]
Tai6.11747.1	novel_76	tas	PREDICTED: uncharacterized protein LOC109176254 [Ipomoea nil]
Tai6.11748.2	zma-miR171b-3p,rgl-miR5139,cpa-miR8155,rgl-miR5138,ath-miR171b-3p,novel_147	PHO1	PREDICTED: phosphate transporter PHO1 [Ipomoea nil]
Tai6.11748.3	rgl-miR5139,cpa-miR8155,rgl-miR5138,novel_147	PHO1	PREDICTED: phosphate transporter PHO1 [Ipomoea nil]
Tai6.11748.4	novel_147,rgl-miR5139,cpa-miR8155	PHO1	PREDICTED: phosphate transporter PHO1 [Ipomoea nil]
Tai6.11749.1	stu-miR397-3p,stu-miR6024-3p	PMP22	PREDICTED: peroxisomal membrane protein PMP22 isoform X1 [Ipomoea nil]
Tai6.1174.1	aly-miR165a-5p,htu-miR171a,osa-miR171b,csi-miR156d-5p,mtr-miR171c	--	PREDICTED: uncharacterized protein LOC109157981 [Ipomoea nil]
Tai6.11750.1	osa-miR414,osa-miR396e-5p,csi-miR156g-3p,aly-miR157d-3p	FAO1	PREDICTED: long-chain-alcohol oxidase FAO1-like [Ipomoea nil]
Tai6.11751.1	fve-miR11311	PHO1	PREDICTED: phosphate transporter PHO1 [Ipomoea nil]
Tai6.11753.1	hbr-miR476	TIF3A1	PREDICTED: eukaryotic translation initiation factor 3 subunit A-like [Ipomoea nil] &gt;XP_019164394.1 PREDICTED: eukaryotic translation initiation factor 3 subunit A-like [Ipomoea nil] &gt;XP_019164395.1 PREDICTED: eukaryotic translation initiation factor 3 subunit A-like [Ipomoea nil]
Tai6.11754.1	cpa-miR166e	--	PREDICTED: jacalin-related lectin 19-like [Ipomoea nil]
Tai6.11756.1	vvi-miR171f,zma-miR171b-3p,sly-miR171d,ppt-miR171b	--	PREDICTED: mannose/glucose-specific lectin-like [Ipomoea nil]
Tai6.11756.2	pta-miR319	--	PREDICTED: mannose/glucose-specific lectin-like [Ipomoea nil]
Tai6.11757.1	novel_4,novel_259,novel_175,rgl-miR5139,cpa-miR8155	RNP1	PREDICTED: heterogeneous nuclear ribonucleoprotein 1-like [Ipomoea nil]
Tai6.11760.1	osa-miR159a.1,osa-miR159f,novel_228,ath-miR159a,ath-miR5021	--	PREDICTED: uncharacterized protein LOC109175677 [Ipomoea nil] &gt;XP_019180543.1 PREDICTED: uncharacterized protein LOC109175677 [Ipomoea nil]
Tai6.11763.1	ath-miR5021	--	PREDICTED: uncharacterized protein LOC109175686 [Ipomoea nil]
Tai6.11764.1	osa-miR414	--	PREDICTED: 28 kDa ribonucleoprotein, chloroplastic-like [Ipomoea nil] &gt;XP_019180553.1 PREDICTED: 28 kDa ribonucleoprotein, chloroplastic-like [Ipomoea nil]
Tai6.11764.2	osa-miR414	--	PREDICTED: 28 kDa ribonucleoprotein, chloroplastic-like [Ipomoea nil] &gt;XP_019180553.1 PREDICTED: 28 kDa ribonucleoprotein, chloroplastic-like [Ipomoea nil]
Tai6.11767.1	mtr-miR319a-5p,lus-miR172j,osa-miR414	--	PREDICTED: uncharacterized protein LOC109175685 isoform X1 [Ipomoea nil]
Tai6.11768.1	ath-miR5658	LSH10	PREDICTED: protein LIGHT-DEPENDENT SHORT HYPOCOTYLS 10-like [Ipomoea nil]
Tai6.11769.1	ptc-miR319i,gma-miR6300,eun-miR172b-5p	YchF1	PREDICTED: obg-like ATPase 1 [Fragaria vesca subsp. vesca]
Tai6.1176.1	novel_164,mdm-miR319b-5p,mtr-miR319a-5p,sly-miR319c-5p,osa-miR414,mtr-miR2673a	--	PREDICTED: uncharacterized protein LOC109156985 [Ipomoea nil]
Tai6.11770.1	ath-miR5021	IDD7	PREDICTED: protein indeterminate-domain 11-like [Ipomoea nil] &gt;XP_019161923.1 PREDICTED: protein indeterminate-domain 11-like [Ipomoea nil]
Tai6.11772.2	ath-miR5021	--	PREDICTED: uncharacterized protein LOC109153429 isoform X1 [Ipomoea nil]
Tai6.11774.1	novel_34,mtr-miR2673a	--	PREDICTED: uncharacterized protein LOC109153429 isoform X1 [Ipomoea nil]
Tai6.11774.2	mtr-miR2673a,novel_34	--	PREDICTED: uncharacterized protein LOC109153429 isoform X1 [Ipomoea nil]
Tai6.11774.3	gma-miR159e-5p,mtr-miR2673a	--	PREDICTED: uncharacterized protein LOC109153429 isoform X1 [Ipomoea nil]
Tai6.11775.1	zma-miR162-3p,osa-miR1861d	UGT709C2	PREDICTED: 7-deoxyloganetic acid glucosyltransferase-like [Ipomoea nil]
Tai6.11776.1	novel_77	UGT709C2	PREDICTED: 7-deoxyloganetic acid glucosyltransferase-like [Ipomoea nil]
Tai6.11777.1	novel_77	UGT709C2	PREDICTED: 7-deoxyloganetic acid glucosyltransferase-like [Ipomoea nil]
Tai6.11778.1	gma-miR168b,ath-miR5021,cas-miR157d,vvi-miR171g	--	PREDICTED: uncharacterized protein LOC109153431 [Ipomoea nil]
Tai6.11779.1	ath-miR167c-5p,hbr-miR156	CPA	PREDICTED: N-carbamoylputrescine amidase [Ipomoea nil]
Tai6.11781.1	eun-miR397a-5p,ath-miR397a,stu-miR398a-5p	SYP81	PREDICTED: syntaxin-81-like [Ipomoea nil]
Tai6.11782.1	ahy-miR156a,cca-miR156b,ath-miR156a-5p,stu-miR156f-5p,cas-miR156g,hbr-miR476	RPL35AC	PREDICTED: 60S ribosomal protein L35a-3 [Capsicum annuum]
Tai6.11783.1	gma-miR166u,csi-miR166i-3p	--	PREDICTED: uncharacterized protein LOC109153434 [Ipomoea nil]
Tai6.11784.1	mdm-miR396a,novel_312	--	-
Tai6.11785.1	ath-miR5021	At3g55800	PREDICTED: sedoheptulose-1,7-bisphosphatase, chloroplastic-like isoform X2 [Ipomoea nil]
Tai6.11787.1	novel_318	--	unnamed protein product [Coffea canephora]
Tai6.11788.1	cca-miR396a-3p,zma-miR396g-3p	--	PREDICTED: NHL repeat-containing protein 2 [Ipomoea nil]
Tai6.11789.1	stu-miR172c-3p	At4g01990	PREDICTED: pentatricopeptide repeat-containing protein At4g01990, mitochondrial-like [Ipomoea nil]
Tai6.11791.1	novel_317,gma-miR6300,pta-miR156a,ata-miR395b-3p	RBCS	ribulose 1,5-bisphosphate carboxylase/oxygenase small subunit (rbcS) [Ipomoea batatas]
Tai6.11795.1	cca-miR396a-3p,stu-miR396-3p	--	unnamed protein product [Coffea canephora]
Tai6.11796.1	ath-miR5658	Os07g0563300	PREDICTED: B3 domain-containing protein Os07g0563300 isoform X1 [Ipomoea nil] &gt;XP_019162404.1 PREDICTED: B3 domain-containing protein Os07g0563300 isoform X1 [Ipomoea nil]
Tai6.11797.1	ppt-miR171b,sly-miR171d,zma-miR171b-3p,vvi-miR171f,ath-miR171b-3p	--	PREDICTED: uncharacterized protein LOC109158938 [Ipomoea nil]
Tai6.11798.1	bna-miR168b,osa-miR168a-5p,novel_182,gma-miR168b,ath-miR168a-5p	CBP60D	PREDICTED: calmodulin-binding protein 60 D-like [Ipomoea nil]
Tai6.11799.1	aof-miR482a	SPHK1	PREDICTED: sphingosine kinase 1 isoform X1 [Ipomoea nil]
Tai6.1179.1	gma-miR164b,ath-miR164a	--	-
Tai6.117.1	csi-miR159b-5p	--	PREDICTED: uncharacterized protein LOC109159297 isoform X1 [Ipomoea nil]
Tai6.11800.1	osa-miR414,novel_402,lus-miR172j	eif3ja	PREDICTED: eukaryotic translation initiation factor 3 subunit J-like [Ipomoea nil]
Tai6.11800.2	novel_402,osa-miR414,lus-miR172j	eif3ja	PREDICTED: eukaryotic translation initiation factor 3 subunit J-like [Ipomoea nil]
Tai6.11808.1	eun-miR159-3p,stu-miR482a-5p,ath-miR5658	CHR28	PREDICTED: helicase-like transcription factor CHR28 [Ipomoea nil]
Tai6.11809.1	stu-miR391-5p,lus-miR172j,aof-miR391	JMJ25	PREDICTED: lysine-specific demethylase JMJ25 isoform X1 [Ipomoea nil] &gt;XP_019170208.1 PREDICTED: lysine-specific demethylase JMJ25 isoform X1 [Ipomoea nil]
Tai6.11809.2	lus-miR172j,aof-miR391,stu-miR391-5p	JMJ25	PREDICTED: lysine-specific demethylase JMJ25 isoform X1 [Ipomoea nil] &gt;XP_019170208.1 PREDICTED: lysine-specific demethylase JMJ25 isoform X1 [Ipomoea nil]
Tai6.1180.1	osa-miR162b,ath-miR5021	At2g03290	PREDICTED: transmembrane emp24 domain-containing protein p24delta10-like [Ipomoea nil]
Tai6.11810.1	osa-miR166h-5p,novel_220	CSE	PREDICTED: caffeoylshikimate esterase [Ipomoea nil]
Tai6.11811.1	cas-miR156g	CSE	PREDICTED: caffeoylshikimate esterase [Ipomoea nil]
Tai6.11812.1	ath-miR172e-3p,stu-miR396-3p,aly-miR172e-3p,aof-miR393a,cca-miR396a-3p,sbi-miR172b,bra-miR408-5p,ata-miR393-5p,osa-miR393a,ath-miR172c	RCA1	chloroplast ribulose bisphosphate carboxylase/oxygenase activase large isoform [Ipomoea batatas] &gt;AFU50384.1 chloroplast ribulose bisphosphate carboxylase/oxygenase activase large isoform c [Ipomoea batatas]
Tai6.11814.1	mdm-miR319b-5p,bra-miR403-5p	Gba2	PREDICTED: non-lysosomal glucosylceramidase [Ipomoea nil]
Tai6.11814.2	mdm-miR319b-5p,ath-miR164b-3p	Gba2	PREDICTED: non-lysosomal glucosylceramidase [Ipomoea nil]
Tai6.11818.1	sly-miR6027-3p	--	PREDICTED: uncharacterized protein LOC109162867 isoform X1 [Ipomoea nil] &gt;XP_019167125.1 PREDICTED: uncharacterized protein LOC109162867 isoform X1 [Ipomoea nil] &gt;XP_019167126.1 PREDICTED: uncharacterized protein LOC109162867 isoform X1 [Ipomoea nil] &gt;XP_019167127.1 PREDICTED: uncharacterized protein LOC109162867 isoform X1 [Ipomoea nil]
Tai6.11820.1	ppe-miR398b,novel_312,zma-miR398a-3p,ahy-miR398,eun-miR167d-5p,ath-miR398b-3p,ath-miR5021	XXT5	PREDICTED: probable xyloglucan 6-xylosyltransferase 5 [Ipomoea nil] &gt;XP_019167064.1 PREDICTED: probable xyloglucan 6-xylosyltransferase 5 [Ipomoea nil] &gt;XP_019167065.1 PREDICTED: probable xyloglucan 6-xylosyltransferase 5 [Ipomoea nil]
Tai6.11823.1	ath-miR159c	NEN1	PREDICTED: protein NEN1-like [Ipomoea nil] &gt;XP_019167000.1 PREDICTED: protein NEN1-like [Ipomoea nil]
Tai6.11825.1	bdi-miR162,novel_279,pta-miR156a,novel_25	--	PREDICTED: ribulose-phosphate 3-epimerase, chloroplastic isoform X1 [Ipomoea nil]
Tai6.11826.1	osa-miR1863a,vvi-miR845d,cln-miR162,osa-miR159a.1,vvi-miR845a,gma-miR169v,vvi-miR845c,cme-miR1863,ath-miR845a	TUBA2	PREDICTED: uncharacterized protein At1g04910 [Ipomoea nil] &gt;XP_019194527.1 PREDICTED: uncharacterized protein At1g04910 [Ipomoea nil]
Tai6.11827.1	sbi-miR172f,sbi-miR172b,novel_421	--	PREDICTED: zinc finger BED domain-containing protein RICESLEEPER 3-like [Ipomoea nil]
Tai6.11828.1	novel_376,ptc-miR172i,mtr-miR319a-5p,mtr-miR172a,novel_337,gma-miR5368,osa-miR397b	--	PREDICTED: uncharacterized protein LOC109158082 [Ipomoea nil]
Tai6.11829.2	mtr-miR5248,eun-miR172a-5p	HEN4	PREDICTED: KH domain-containing protein HEN4 isoform X1 [Ipomoea nil]
Tai6.1182.1	ath-miR159b-3p,ath-miR159c	--	PREDICTED: serine/threonine-protein kinase STY8 [Ipomoea nil]
Tai6.1182.2	mtr-miR2673a	--	PREDICTED: uncharacterized protein LOC109160911 [Ipomoea nil]
Tai6.11830.2	stu-miR172c-3p,novel_273,gma-miR6300	HEN4	PREDICTED: KH domain-containing protein HEN4 isoform X1 [Ipomoea nil]
Tai6.11831.1	novel_130	GT4	UDP-glycosyltransferase 91A1-like [Capsicum annuum] &gt;AAM12787.1 putative anthocyanidine rhamnosyl-transferase [Capsicum annuum]
Tai6.11832.1	novel_219,ath-miR172e-3p	UGT91A1	PREDICTED: UDP-glycosyltransferase 91A1-like [Capsicum annuum]
Tai6.11833.1	zma-miR159h-3p	--	PREDICTED: uncharacterized protein LOC109180581 [Ipomoea nil] &gt;XP_019185783.1 PREDICTED: uncharacterized protein LOC109180581 [Ipomoea nil]
Tai6.11834.1	zma-miR162-3p,bdi-miR162,ath-miR162a-3p	At5g65490	PREDICTED: protein ecdysoneless homolog [Ipomoea nil]
Tai6.11836.1	osa-miR530-5p,novel_278,novel_205	MSL2	PREDICTED: mechanosensitive ion channel protein 2, chloroplastic isoform X3 [Ipomoea nil]
Tai6.11836.2	novel_278,novel_205,osa-miR530-5p	MSL2	PREDICTED: mechanosensitive ion channel protein 2, chloroplastic isoform X3 [Ipomoea nil]
Tai6.11837.1	aqc-miR477e	At1g04910	PREDICTED: uncharacterized protein At1g04910-like isoform X1 [Ipomoea nil]
Tai6.11838.1	ath-miR167c-5p,aqc-miR167,osa-miR164e,ptc-miR167f-5p,vvi-miR167c,ath-miR167a-5p,bna-miR167d	At1g04910	PREDICTED: uncharacterized protein At1g04910-like isoform X2 [Ipomoea nil]
Tai6.1183.1	ath-miR159c,osa-miR414,lja-miR164-5p	WRKY4	PREDICTED: probable WRKY transcription factor 3 [Ipomoea nil]
Tai6.11840.1	rgl-miR5139,cpa-miR8155,novel_337	At1g49730	PREDICTED: probable receptor-like protein kinase At1g49730 isoform X1 [Ipomoea nil]
Tai6.11842.1	osa-miR395b,mtr-miR395h,bdi-miR395p-3p,aly-miR395i,osa-miR395c,ata-miR395b-3p,osa-miR395o,ath-miR395a,pab-miR395,tae-miR395b,mtr-miR395g,mtr-miR395a	IQD1	PREDICTED: protein IQ-DOMAIN 1-like isoform X2 [Ipomoea nil]
Tai6.11845.1	novel_283,novel_279	--	-
Tai6.11846.1	stu-miR482a-5p,gma-miR396a-3p	RPL29	PREDICTED: uncharacterized protein LOC109183813 [Ipomoea nil]
Tai6.11848.1	ath-miR166e-5p	--	PREDICTED: serine/arginine-rich splicing factor 4-like isoform X1 [Ipomoea nil] &gt;XP_019176299.1 PREDICTED: serine/arginine-rich splicing factor 4-like isoform X1 [Ipomoea nil]
Tai6.11853.1	ata-miR395b-3p	--	-
Tai6.11854.1	ssp-miR1128,osa-miR396a-3p	--	PREDICTED: uncharacterized protein LOC109192464 [Ipomoea nil] &gt;XP_019198663.1 PREDICTED: uncharacterized protein LOC109192464 [Ipomoea nil]
Tai6.11856.1	osa-miR5532,ath-miR5658,stu-miR482b-3p	MTH_1511	PREDICTED: ATPase ASNA1 homolog [Ipomoea nil] &gt;XP_019198661.1 PREDICTED: ATPase ASNA1 homolog [Ipomoea nil]
Tai6.11857.1	novel_273,gma-miR156r	PIX7	PREDICTED: probable receptor-like protein kinase At5g47070 isoform X1 [Ipomoea nil]
Tai6.1185.1	vvi-miR172a	At5g01610	PREDICTED: uncharacterized protein At5g01610 [Ipomoea nil]
Tai6.11860.2	cca-miR396a-3p,stu-miR396-3p,csi-miR396a-3p,novel_267	--	PREDICTED: endoplasmic reticulum metallopeptidase 1-like [Ipomoea nil]
Tai6.11860.3	gma-miR169v,gma-miR408d,novel_295,osa-miR408-3p,csi-miR396a-3p,cca-miR396a-3p,stu-miR396-3p,novel_267	ERMP1	PREDICTED: endoplasmic reticulum metallopeptidase 1-like [Ipomoea nil]
Tai6.11860.4	osa-miR156b-3p,ptc-miR530a,novel_278,novel_267,tcc-miR530a,osa-miR530-5p	--	PREDICTED: endoplasmic reticulum metallopeptidase 1-like [Ipomoea nil]
Tai6.11860.5	stu-miR172c-3p,mtr-miR172a,ath-miR172c	ERMP1	24 kDa vacuolar protein VP24 [Ipomoea batatas]
Tai6.11861.1	novel_14,hbr-miR6173,novel_267,ath-miR399a	ERMP1	PREDICTED: endoplasmic reticulum metallopeptidase 1-like [Ipomoea nil]
Tai6.11863.1	osa-miR1873,novel_253	pgm	PREDICTED: uncharacterized protein LOC109192321 isoform X3 [Ipomoea nil]
Tai6.11864.1	zma-miR164h-5p,gma-miR5368	--	PREDICTED: uncharacterized protein LOC109192326 [Ipomoea nil]
Tai6.11866.1	mtr-miR2673a	--	PREDICTED: mimitin, mitochondrial isoform X2 [Ipomoea nil]
Tai6.1186.1	ppe-miR393a	--	PREDICTED: uncharacterized protein LOC109161007 isoform X1 [Ipomoea nil] &gt;XP_019164851.1 PREDICTED: uncharacterized protein LOC109161007 isoform X1 [Ipomoea nil] &gt;XP_019164852.1 PREDICTED: uncharacterized protein LOC109161007 isoform X1 [Ipomoea nil]
Tai6.11870.1	ath-miR5021	PTI5	PREDICTED: pathogenesis-related genes transcriptional activator PTI5-like [Ipomoea nil]
Tai6.11871.1	vvi-miR172b,mes-miR172c,novel_137,osa-miR172c,novel_267	--	PREDICTED: 54S ribosomal protein L51, mitochondrial-like [Ipomoea nil]
Tai6.11873.1	bdi-miR395p-3p	API5	PREDICTED: apoptosis inhibitor 5-like protein API5 isoform X1 [Ipomoea nil]
Tai6.11875.1	atr-miR397a	mrpl51	PREDICTED: 54S ribosomal protein L51, mitochondrial-like [Ipomoea nil]
Tai6.11877.1	lus-miR172j	At4g18465	PREDICTED: probable pre-mRNA-splicing factor ATP-dependent RNA helicase DEAH9 [Ipomoea nil] &gt;XP_019175862.1 PREDICTED: probable pre-mRNA-splicing factor ATP-dependent RNA helicase DEAH9 [Ipomoea nil] &gt;XP_019175863.1 PREDICTED: probable pre-mRNA-splicing factor ATP-dependent RNA helicase DEAH9 [Ipomoea nil]
Tai6.11878.1	pab-miR394a,ath-miR394a,ath-miR5658	NCL	PREDICTED: uncharacterized protein LOC109171183 [Ipomoea nil]
Tai6.11880.1	novel_336	--	-
Tai6.11882.1	ahy-miR156a,zma-miR156k-5p,ath-miR156a-5p,stu-miR156f-5p,ath-miR156g,ath-miR157d,fve-miR156h,hbr-miR156,cas-miR156g,hci-miR156a	CHLI	PREDICTED: magnesium-chelatase subunit ChlI, chloroplastic [Ipomoea nil]
Tai6.11883.1	lus-miR172j	NUDT15	PREDICTED: nudix hydrolase 15, mitochondrial-like [Ipomoea nil]
Tai6.11885.1	aqc-miR171f,pta-miR156a	At1g28590	PREDICTED: GDSL esterase/lipase At1g28580-like [Ipomoea nil]
Tai6.11885.2	pta-miR156a,novel_193	At1g28580	PREDICTED: GDSL esterase/lipase At1g28580-like [Ipomoea nil]
Tai6.11885.3	pta-miR156a,aqc-miR171f	At1g28610	PREDICTED: GDSL esterase/lipase At1g28580-like [Ipomoea nil]
Tai6.11886.1	cpa-miR166e,aau-miR160,osa-miR156j-3p	HPGT3	PREDICTED: hydroxyproline O-galactosyltransferase HPGT3-like [Ipomoea nil]
Tai6.11889.1	pab-miR397b	GLYR2	PREDICTED: glyoxylate/succinic semialdehyde reductase 2, chloroplastic [Ipomoea nil]
Tai6.1188.1	csi-miR403a-5p	CB5-A	PREDICTED: cytochrome b5 [Ipomoea nil]
Tai6.1188.2	csi-miR403a-5p	CB5-A	PREDICTED: cytochrome b5 [Ipomoea nil]
Tai6.11891.1	novel_220,vca-miR166a-5p	--	-
Tai6.11892.1	ath-miR399a,gma-miR169v,ath-miR399d	CKL1	PREDICTED: casein kinase I-like [Ipomoea nil]
Tai6.11895.1	hci-miR164a	--	-
Tai6.11896.1	eun-miR172a-5p,zma-miR159h-3p	At1g54220	PREDICTED: dihydrolipoyllysine-residue acetyltransferase component 2 of pyruvate dehydrogenase complex, mitochondrial [Ipomoea nil]
Tai6.11897.1	ath-miR5021	--	PREDICTED: uncharacterized protein LOC109187458 [Ipomoea nil]
Tai6.11899.1	mtr-miR5248	--	-
Tai6.118.1	pla-miR11609,ata-miR395b-3p,hbr-miR156,cpa-miR8155,tcc-miR530a,osa-miR530-5p,ptc-miR530a,fve-miR1511,osa-miR414	TOP1B	PREDICTED: DNA topoisomerase 1 beta-like [Ipomoea nil]
Tai6.11902.1	osa-miR1436,novel_39,novel_283,novel_114	HAB1	PREDICTED: protein phosphatase 2C 7-like isoform X1 [Ipomoea nil] &gt;XP_019193257.1 PREDICTED: protein phosphatase 2C 7-like isoform X1 [Ipomoea nil] &gt;XP_019193258.1 PREDICTED: protein phosphatase 2C 7-like isoform X1 [Ipomoea nil]
Tai6.11902.2	novel_228,osa-miR1436,novel_39,novel_283,novel_114	HAB1	PREDICTED: protein phosphatase 2C 7-like isoform X1 [Ipomoea nil] &gt;XP_019193257.1 PREDICTED: protein phosphatase 2C 7-like isoform X1 [Ipomoea nil] &gt;XP_019193258.1 PREDICTED: protein phosphatase 2C 7-like isoform X1 [Ipomoea nil]
Tai6.11903.1	cas-miR11592	--	PREDICTED: leucine-rich repeat extensin-like protein 3 [Ipomoea nil]
Tai6.11905.1	gma-miR6300	DIR1	PREDICTED: putative lipid-transfer protein DIR1 [Ipomoea nil]
Tai6.11906.1	ath-miR8175	DIR1	PREDICTED: putative lipid-transfer protein DIR1 [Ipomoea nil]
Tai6.11907.1	mtr-miR2673a	AL5	PREDICTED: PHD finger protein ALFIN-LIKE 4-like isoform X2 [Ipomoea nil]
Tai6.11907.2	mtr-miR2673a	AL5	PREDICTED: PHD finger protein ALFIN-LIKE 4-like isoform X1 [Ipomoea nil]
Tai6.1190.1	lus-miR172j,novel_159,gma-miR172b-5p,eun-miR172b-5p	dst1	PREDICTED: serine/threonine-protein kinase 3-like [Ipomoea nil]
Tai6.11910.1	mtr-miR2673a	--	PREDICTED: solute carrier family 25 member 44-like [Ipomoea nil]
Tai6.11911.1	aly-miR172e-3p,vvi-miR172a,novel_250,ath-miR172e-3p,nta-miR172b,mtr-miR395h,vvi-miR171g,sly-miR171b-5p	GIP1L	PREDICTED: uncharacterized protein LOC109188171 isoform X2 [Ipomoea nil]
Tai6.11912.1	fve-miR1511	PDAT1	PREDICTED: phospholipid:diacylglycerol acyltransferase 1-like [Ipomoea nil]
Tai6.11913.1	sbi-miR172b,ath-miR172e-3p,osa-miR396a-3p,gma-miR396a-3p	--	PREDICTED: protein BIG GRAIN 1-like A isoform X2 [Ipomoea nil]
Tai6.11916.1	novel_204,ath-miR5021,ppe-miR1511-5p	Os03g0733400	PREDICTED: zinc finger BED domain-containing protein RICESLEEPER 2-like [Ipomoea nil]
Tai6.11919.1	sly-miR403-5p	--	PREDICTED: protein misato homolog 1 [Ipomoea nil] &gt;XP_019187551.1 PREDICTED: protein misato homolog 1 [Ipomoea nil]
Tai6.1191.1	novel_82,novel_390	--	PREDICTED: uncharacterized protein LOC109161150 [Ipomoea nil]
Tai6.11920.1	stu-miR156f-5p,novel_267	--	PREDICTED: uncharacterized protein LOC109182286 isoform X1 [Ipomoea nil] &gt;XP_019187960.1 PREDICTED: uncharacterized protein LOC109182286 isoform X1 [Ipomoea nil]
Tai6.11923.1	novel_221	DGAT1	PREDICTED: diacylglycerol O-acyltransferase 1-like [Ipomoea nil]
Tai6.11923.2	novel_221	DGAT1	PREDICTED: diacylglycerol O-acyltransferase 1-like [Ipomoea nil]
Tai6.11925.1	stu-miR156f-5p,ath-miR156a-5p,hci-miR156a,zma-miR156k-5p	--	-
Tai6.11926.1	osa-miR414	--	PREDICTED: pectinesterase 1 [Ipomoea nil]
Tai6.11929.1	ath-miR164a,osa-miR164e,novel_54,ath-miR164c-5p,ptc-miR164f,sly-miR319c-5p,hci-miR164a,gma-miR164b,osa-miR164d,stu-miR172c-3p	ACIN1	PREDICTED: formin-like protein 5 [Ipomoea nil]
Tai6.11930.1	ata-miR393-5p,pta-miR156a,pta-miR319,ahy-miR156a,osa-miR393a,gma-miR156g,ath-miR157a-5p,ppt-miR319a,gma-miR156r,cas-miR157d,hbr-miR156,pta-miR156b,csi-miR156d-5p,ath-miR157d	ayr1	PREDICTED: uncharacterized protein LOC109185731 [Ipomoea nil] &gt;XP_019191230.1 PREDICTED: uncharacterized protein LOC109185731 [Ipomoea nil]
Tai6.11931.1	ptc-miR166p	ayr1	PREDICTED: NADPH-dependent 1-acyldihydroxyacetone phosphate reductase-like [Ipomoea nil]
Tai6.11932.1	pta-miR156b,stu-miR398a-3p,hbr-miR156,bdi-miR395p-3p,csi-miR396a-3p,ath-miR395a,aly-miR395i	CSI1	PREDICTED: uncharacterized protein LOC109185727 isoform X1 [Ipomoea nil] &gt;XP_019191224.1 PREDICTED: uncharacterized protein LOC109185727 isoform X1 [Ipomoea nil]
Tai6.11933.1	novel_49	HVA22B	PREDICTED: HVA22-like protein a [Ipomoea nil]
Tai6.11934.1	fve-miR11311,novel_337	EB1B	PREDICTED: microtubule-associated protein RP/EB family member 1B [Ipomoea nil]
Tai6.11936.1	aly-miR172e-3p,sbi-miR172f,stu-miR172c-3p,tcc-miR172d,ptc-miR172i,mtr-miR172a,novel_150	--	-
Tai6.11938.1	ahy-miR156a	ATG8C	PREDICTED: autophagy-related protein 8C-like isoform X1 [Ipomoea nil]
Tai6.11938.2	ahy-miR156a	ATG8C	PREDICTED: autophagy-related protein 8C-like isoform X1 [Ipomoea nil]
Tai6.1193.1	novel_352,sbi-miR172f	--	PREDICTED: uncharacterized protein LOC109157069 [Ipomoea nil]
Tai6.11940.1	stu-miR172c-3p,novel_401	KIN7H	PREDICTED: kinesin-like protein KIN-7E isoform X2 [Ipomoea nil]
Tai6.11941.1	ath-miR408-3p,eun-miR172b-5p,novel_391,gma-miR408d,lus-miR172j,ath-miR166e-5p,ppt-miR408b	SS3	PREDICTED: soluble starch synthase 3, chloroplastic/amyloplastic isoform X1 [Ipomoea nil]
Tai6.11941.2	lus-miR172j,eun-miR172b-5p	SS3	PREDICTED: soluble starch synthase 3, chloroplastic/amyloplastic isoform X1 [Ipomoea nil]
Tai6.11941.3	eun-miR172b-5p,ath-miR408-3p,ath-miR166e-5p,lus-miR172j,gma-miR408d,novel_391,ppt-miR408b	SS3	PREDICTED: soluble starch synthase 3, chloroplastic/amyloplastic isoform X1 [Ipomoea nil]
Tai6.11942.1	ath-miR5658	--	PREDICTED: soluble starch synthase 3, chloroplastic/amyloplastic isoform X1 [Ipomoea nil]
Tai6.11944.1	novel_336	MED21	PREDICTED: mediator of RNA polymerase II transcription subunit 21 [Ipomoea nil]
Tai6.11945.1	novel_205	ABCI8	PREDICTED: UPF0051 protein ABCI8, chloroplastic [Ipomoea nil]
Tai6.11946.1	eun-miR397b-3p,mes-miR172c,vvi-miR172b,vvi-miR172a,novel_205	TOM1	PREDICTED: tobamovirus multiplication protein 1-like isoform X2 [Ipomoea nil]
Tai6.11948.1	ath-miR164b-3p	CLS	PREDICTED: cardiolipin synthase (CMP-forming), mitochondrial [Ipomoea nil]
Tai6.11949.1	mes-miR477d,ata-miR393-5p,aof-miR393a	PLA1	PREDICTED: phospholipase A I isoform X1 [Ipomoea nil]
Tai6.1194.1	fve-miR396e,ath-miR159b-3p	At3g28850	PREDICTED: glutaredoxin domain-containing cysteine-rich protein CG12206 [Ipomoea nil] &gt;XP_019160387.1 PREDICTED: glutaredoxin domain-containing cysteine-rich protein CG12206 [Ipomoea nil]
Tai6.11951.2	novel_267	BGLU47	PREDICTED: beta-glucosidase 46-like isoform X1 [Ipomoea nil] &gt;XP_019169007.1 PREDICTED: beta-glucosidase 46-like isoform X1 [Ipomoea nil]
Tai6.11951.4	atr-miR8577	BGLU47	PREDICTED: beta-glucosidase 46-like isoform X1 [Ipomoea nil] &gt;XP_019169007.1 PREDICTED: beta-glucosidase 46-like isoform X1 [Ipomoea nil]
Tai6.11951.7	novel_267	BGLU47	PREDICTED: beta-glucosidase 46-like isoform X1 [Ipomoea nil] &gt;XP_019169007.1 PREDICTED: beta-glucosidase 46-like isoform X1 [Ipomoea nil]
Tai6.11953.1	novel_247,novel_304	AGAL1	PREDICTED: alpha-galactosidase 1-like [Ipomoea nil]
Tai6.11953.2	novel_304,novel_247	AGAL1	PREDICTED: alpha-galactosidase 1-like [Ipomoea nil]
Tai6.11955.1	novel_388,novel_80	INT4	PREDICTED: inositol transporter 4-like [Ipomoea nil]
Tai6.11959.1	gra-miR166c,ath-miR156g,fve-miR156h	MKK9	PREDICTED: mitogen-activated protein kinase kinase 9-like [Ipomoea nil]
Tai6.11959.2	ath-miR5021	--	-
Tai6.11960.1	novel_273	MKK9	PREDICTED: mitogen-activated protein kinase kinase 9-like [Ipomoea nil]
Tai6.11961.1	gra-miR166c,ath-miR156g,fve-miR156h	MKK9	PREDICTED: mitogen-activated protein kinase kinase 9-like [Ipomoea nil]
Tai6.11962.1	bna-miR167d,novel_175,ptc-miR167f-5p	DCP2	PREDICTED: mRNA-decapping enzyme subunit 2 [Ipomoea nil]
Tai6.11964.1	novel_148,gma-miR5368	IDM1	PREDICTED: increased DNA methylation 1 isoform X2 [Ipomoea nil]
Tai6.11965.1	osa-miR171i-3p	FKBP16-4	PREDICTED: peptidyl-prolyl cis-trans isomerase FKBP16-4, chloroplastic [Ipomoea nil]
Tai6.11967.1	ath-miR5658,cas-miR156g,osa-miR5503,bdi-miR395p-3p,osa-miR395o,atr-miR8577	At5g03795	PREDICTED: probable glycosyltransferase At5g03795 isoform X1 [Ipomoea nil]
Tai6.1196.1	stu-miR172c-3p,pta-miR156b,sbi-miR172b,ath-miR172c	--	-
Tai6.11971.1	gma-miR156g,cas-miR157d,pta-miR156b,pta-miR156a	--	-
Tai6.11974.1	osa-miR399j,osa-miR399a,vvi-miR399i,novel_417,ath-miR399b,cme-miR399d,ath-miR399a	PLDBETA1	PREDICTED: phospholipase D beta 1-like [Ipomoea nil]
Tai6.11976.1	mdm-miR319b-5p	NPR3	PREDICTED: BTB/POZ domain and ankyrin repeat-containing protein NPR2-like [Ipomoea nil] &gt;XP_019162333.1 PREDICTED: BTB/POZ domain and ankyrin repeat-containing protein NPR2-like [Ipomoea nil] &gt;XP_019162334.1 PREDICTED: BTB/POZ domain and ankyrin repeat-containing protein NPR2-like [Ipomoea nil] &gt;XP_019162335.1 PREDICTED: BTB/POZ domain and ankyrin repeat-containing protein NPR2-like [Ipo…
Tai6.11977.1	mdm-miR319b-5p	HVT1	PREDICTED: DExH-box ATP-dependent RNA helicase DExH6-like [Ipomoea nil]
Tai6.11978.1	gma-miR6300,ptc-miR390d-3p	HVT1	PREDICTED: DExH-box ATP-dependent RNA helicase DExH6-like [Ipomoea nil]
Tai6.11979.1	cpa-miR166e,ptc-miR166n,ath-miR5021	wdr26	PREDICTED: WD repeat-containing protein 26-like [Ipomoea nil] &gt;XP_019193304.1 PREDICTED: WD repeat-containing protein 26-like [Ipomoea nil]
Tai6.11979.2	cpa-miR166e,ptc-miR166n,ath-miR5021	wdr26	PREDICTED: WD repeat-containing protein 26-like [Ipomoea nil] &gt;XP_019193304.1 PREDICTED: WD repeat-containing protein 26-like [Ipomoea nil]
Tai6.11979.3	cpa-miR166e,ptc-miR166n,ath-miR5021	wdr26	PREDICTED: WD repeat-containing protein 26-like [Ipomoea nil] &gt;XP_019193304.1 PREDICTED: WD repeat-containing protein 26-like [Ipomoea nil]
Tai6.11980.1	novel_53,novel_30	RTNLB8	PREDICTED: reticulon-like protein B8 isoform X1 [Ipomoea nil]
Tai6.11981.1	novel_263	wdr26	PREDICTED: WD repeat-containing protein 26-like [Ipomoea nil] &gt;XP_019193304.1 PREDICTED: WD repeat-containing protein 26-like [Ipomoea nil]
Tai6.11984.1	ath-miR5021,novel_178	MAPR4	PREDICTED: membrane-associated progesterone-binding protein 4 [Ipomoea nil]
Tai6.11985.1	gma-miR159e-5p	At3g59040	PREDICTED: pentatricopeptide repeat-containing protein At3g59040 [Ipomoea nil]
Tai6.11986.1	novel_422,novel_240,hbr-miR396a,ath-miR390b-3p	PAO2	PREDICTED: probable polyamine oxidase 2 [Ipomoea nil]
Tai6.11987.1	novel_236,novel_212	PAO2	PREDICTED: probable polyamine oxidase 2 [Ipomoea nil]
Tai6.11989.1	ptc-miR2111a,fve-miR2111c	HSP70-17	PREDICTED: heat shock 70 kDa protein 17 [Ipomoea nil]
Tai6.1198.1	pta-miR156b	--	-
Tai6.11990.1	osa-miR162b	--	PREDICTED: uncharacterized protein LOC109187810 [Ipomoea nil]
Tai6.11990.2	osa-miR162b	--	PREDICTED: uncharacterized protein LOC109187810 [Ipomoea nil]
Tai6.11990.3	osa-miR162b	--	PREDICTED: uncharacterized protein LOC109187810 [Ipomoea nil]
Tai6.11991.1	cas-miR156g,novel_295,hbr-miR396a,ath-miR5021,cca-miR156b,ath-miR156a-5p,ath-miR156g	--	PREDICTED: uncharacterized protein LOC109188151 [Ipomoea nil]
Tai6.11991.2	mtr-miR395h,osa-miR395b,bdi-miR395p-3p,aly-miR395i,osa-miR395c,osa-miR395o,tae-miR395b,mtr-miR395a,novel_295	--	PREDICTED: uncharacterized protein LOC109187810 [Ipomoea nil]
Tai6.11991.4	novel_295	--	PREDICTED: uncharacterized protein LOC109188151 [Ipomoea nil]
Tai6.11991.5	novel_295	--	PREDICTED: uncharacterized protein LOC109187810 [Ipomoea nil]
Tai6.11991.6	osa-miR395o,tae-miR395b,novel_295,mtr-miR395a,bdi-miR395p-3p,osa-miR395b,mtr-miR395h,aly-miR395i,osa-miR395c	--	PREDICTED: uncharacterized protein LOC109187810 [Ipomoea nil]
Tai6.11992.1	cpa-miR166e,novel_230	At1g06690	PREDICTED: uncharacterized oxidoreductase At1g06690, chloroplastic isoform X1 [Ipomoea nil]
Tai6.11994.1	cln-miR162,novel_402	--	PREDICTED: putative leucine-rich repeat-containing protein DDB_G0290503 isoform X1 [Ipomoea nil]
Tai6.11994.2	novel_402,cln-miR162	--	PREDICTED: putative leucine-rich repeat-containing protein DDB_G0290503 isoform X1 [Ipomoea nil]
Tai6.11996.1	cln-miR162	--	-
Tai6.11997.1	lja-miR164-5p	PAT19	PREDICTED: probable protein S-acyltransferase 19 isoform X1 [Ipomoea nil]
Tai6.11998.2	ath-miR169b-5p,gma-miR169v	--	PREDICTED: cysteine-rich and transmembrane domain-containing protein B-like isoform X1 [Ipomoea nil]
Tai6.11999.1	ath-miR5021,csi-miR156d-5p,hbr-miR156	PAT19	PREDICTED: probable protein S-acyltransferase 19 isoform X1 [Ipomoea nil]
Tai6.1199.1	ath-miR5021,hbr-miR156	--	PREDICTED: B2 protein-like isoform X2 [Ipomoea nil]
Tai6.12000.1	osa-miR414,ath-miR5021,hbr-miR156,mdm-miR319b-5p	GT2	PREDICTED: anthocyanidin 3-O-glucosyltransferase 2-like [Ipomoea nil]
Tai6.12002.3	cas-miR157d	UGT71K2	PREDICTED: UDP-glycosyltransferase 71A15-like [Ipomoea nil]
Tai6.12003.2	ata-miR395b-3p	GT6	PREDICTED: UDP-glycosyltransferase 71A15-like [Ipomoea nil]
Tai6.12003.3	csi-miR156g-3p	UGT71K2	PREDICTED: UDP-glycosyltransferase 71A15-like [Ipomoea nil]
Tai6.12004.1	cca-miR156b,stu-miR156f-5p,ahy-miR156a,ath-miR390a-3p,zma-miR156k-5p	--	PREDICTED: ER membrane protein complex subunit 10 [Ipomoea nil]
Tai6.12005.1	novel_304,gma-miR172b-5p	rpsE	PREDICTED: uncharacterized protein LOC109188435 isoform X1 [Ipomoea nil] &gt;XP_019194665.1 PREDICTED: uncharacterized protein LOC109188435 isoform X2 [Ipomoea nil]
Tai6.12006.1	novel_272	--	PREDICTED: ER membrane protein complex subunit 10 [Ipomoea nil]
Tai6.12007.1	osa-miR414,ptc-miR2111a,fve-miR2111c	FAS1	PREDICTED: chromatin assembly factor 1 subunit FAS1 [Ipomoea nil]
Tai6.12008.1	novel_41,novel_295,novel_260	At2g18220	PREDICTED: nucleolar complex protein 2 homolog isoform X2 [Ipomoea nil]
Tai6.12009.1	mtr-miR319a-5p	HTATSF1	PREDICTED: splicing factor U2AF-associated protein 2 isoform X2 [Ipomoea nil]
Tai6.1200.1	novel_187	MPC1	PREDICTED: mitochondrial pyruvate carrier 1-like [Ipomoea nil] &gt;XP_019160409.1 PREDICTED: mitochondrial pyruvate carrier 1-like [Ipomoea nil]
Tai6.12011.1	novel_65	--	ribosomal protein S3 (mitochondrion) [Oryza minuta] &gt;AMA06704.1 ribosomal protein S3 (mitochondrion) [Oryza minuta]
Tai6.12013.1	cas-miR162b,ppt-miR894,novel_310	NAC017	PREDICTED: NAC domain-containing protein 17-like [Ipomoea nil]
Tai6.12016.1	novel_89,novel_120,novel_367,novel_155	--	PREDICTED: uncharacterized protein LOC109175441 [Ipomoea nil]
Tai6.12017.1	stu-miR172c-3p	UBC32	PREDICTED: ubiquitin-conjugating enzyme E2 32 [Ipomoea nil]
Tai6.12019.1	sbi-miR172b	PHIP	PREDICTED: PH-interacting protein [Ipomoea nil]
Tai6.1201.1	pab-miR395	--	-
Tai6.12021.1	osa-miR414,mtr-miR2673a	ppp4r3b	PREDICTED: serine/threonine-protein phosphatase 4 regulatory subunit 3 isoform X1 [Ipomoea nil]
Tai6.12025.1	novel_304,novel_32,rgl-miR5138	--	PREDICTED: uncharacterized protein LOC109175347 [Ipomoea nil]
Tai6.12028.1	novel_111	--	PREDICTED: uncharacterized protein LOC109175267 [Ipomoea nil]
Tai6.12029.1	csi-miR156g-3p,ath-miR5658,ata-miR395b-3p	ARR1	PREDICTED: two-component response regulator ARR2-like isoform X2 [Ipomoea nil]
Tai6.12029.2	csi-miR156g-3p,ath-miR5658,ata-miR395b-3p	ARR1	PREDICTED: two-component response regulator ARR2-like isoform X2 [Ipomoea nil]
Tai6.1202.1	novel_34,sbi-miR172b	HEN4	PREDICTED: KH domain-containing protein HEN4 isoform X1 [Ipomoea nil]
Tai6.12030.1	osa-miR395o,bdi-miR395p-3p	Wdr43	PREDICTED: uncharacterized protein LOC109175968 isoform X1 [Ipomoea nil] &gt;XP_019180901.1 PREDICTED: uncharacterized protein LOC109175968 isoform X1 [Ipomoea nil] &gt;XP_019180902.1 PREDICTED: uncharacterized protein LOC109175968 isoform X1 [Ipomoea nil]
Tai6.12031.1	novel_4	--	PREDICTED: leucine-rich repeat extensin-like protein 2 [Ipomoea nil]
Tai6.12033.1	ath-miR403-3p,novel_25,novel_228	--	PREDICTED: uncharacterized protein LOC109168112 [Ipomoea nil]
Tai6.12036.1	mtr-miR395g,stu-miR172c-3p,tae-miR395b,sbi-miR172b,ath-miR172c	CRK32	PREDICTED: uncharacterized protein LOC109149200 [Ipomoea nil]
Tai6.12037.1	tae-miR395b,mtr-miR395g	SD11	PREDICTED: uncharacterized protein LOC109149200 [Ipomoea nil]
Tai6.1203.1	novel_371	10HGO	PREDICTED: 8-hydroxygeraniol dehydrogenase-like isoform X1 [Ipomoea nil]
Tai6.1203.2	ahy-miR156a,fve-miR156h	10HGO	PREDICTED: 8-hydroxygeraniol dehydrogenase-like isoform X2 [Ipomoea nil]
Tai6.1203.3	novel_193	10HGO	cinnamyl alcohol dehydrogenase [Ipomoea batatas]
Tai6.1203.4	novel_193	10HGO	cinnamyl alcohol dehydrogenase [Ipomoea batatas]
Tai6.1203.5	novel_371	10HGO	PREDICTED: 8-hydroxygeraniol dehydrogenase-like isoform X3 [Ipomoea nil]
Tai6.1203.6	gma-miR396a-3p	10HGO	PREDICTED: 8-hydroxygeraniol dehydrogenase-like isoform X3 [Ipomoea nil]
Tai6.1203.8	novel_193	10HGO	cinnamyl alcohol dehydrogenase [Ipomoea batatas]
Tai6.12041.1	ath-miR5021,ptc-miR319i,cas-miR156g	CSLC1	PREDICTED: probable xyloglucan glycosyltransferase 12 [Ipomoea nil]
Tai6.12042.1	vvi-miR396b,vvi-miR396a	RBP1	PREDICTED: RNA-binding protein 1-like isoform X1 [Ipomoea nil]
Tai6.12044.1	ath-miR5658,stu-miR396-3p,cca-miR396c	PUB30	PREDICTED: U-box domain-containing protein 30-like isoform X2 [Ipomoea nil]
Tai6.12045.1	novel_329	--	PREDICTED: spore wall protein 2 isoform X4 [Ipomoea nil]
Tai6.12045.2	novel_329	--	PREDICTED: spore wall protein 2 isoform X4 [Ipomoea nil]
Tai6.12046.1	gma-miR5368	--	PREDICTED: spore wall protein 2 isoform X3 [Ipomoea nil]
Tai6.12047.1	novel_295,stu-miR156f-5p,ath-miR172a,novel_62,stu-miR172c-3p,ath-miR172e-3p,novel_273,stu-miR171b-3p,aly-miR172e-3p,sbi-miR172b,novel_323,novel_289	--	PREDICTED: uncharacterized protein LOC109149202 [Ipomoea nil]
Tai6.12048.1	osa-miR414	--	-
Tai6.12048.2	osa-miR414	--	-
Tai6.12049.2	novel_204	RNU1	PREDICTED: U1 small nuclear ribonucleoprotein 70 kDa-like [Ipomoea nil]
Tai6.1204.1	novel_77	10HGO	PREDICTED: 8-hydroxygeraniol dehydrogenase-like isoform X1 [Ipomoea nil]
Tai6.1204.2	mdm-miR319b-5p	ELI3	cinnamyl alcohol dehydrogenase [Ipomoea batatas]
Tai6.1204.4	rgl-miR5138	CAD	PREDICTED: 8-hydroxygeraniol dehydrogenase-like isoform X3 [Ipomoea nil]
Tai6.1204.6	novel_321	--	-
Tai6.12052.1	ath-miR5021	SDH1-1	PREDICTED: succinate dehydrogenase [ubiquinone] flavoprotein subunit, mitochondrial [Ipomoea nil]
Tai6.12053.1	atr-miR8577	SCL4	PREDICTED: scarecrow-like protein 4 [Ipomoea nil] &gt;XP_019173061.1 PREDICTED: scarecrow-like protein 4 [Ipomoea nil]
Tai6.12055.1	ahy-miR156a,aly-miR162a-5p	SCL4	PREDICTED: scarecrow-like protein 4 [Ipomoea nil] &gt;XP_019173061.1 PREDICTED: scarecrow-like protein 4 [Ipomoea nil]
Tai6.12056.2	stu-miR172c-3p,sbi-miR172b	ACLA-2	Os11g0693800 [Oryza sativa Japonica Group]
Tai6.12056.3	stu-miR172c-3p,sbi-miR172b	ACLA-2	Os11g0693800 [Oryza sativa Japonica Group]
Tai6.12057.1	novel_185	ACLA-1	PREDICTED: ATP-citrate synthase alpha chain protein 1 [Ipomoea nil] &gt;XP_019160902.1 PREDICTED: ATP-citrate synthase alpha chain protein 1 [Ipomoea nil]
Tai6.12057.2	novel_185	ACLA-1	PREDICTED: ATP-citrate synthase alpha chain protein 1 [Ipomoea nil] &gt;XP_019160902.1 PREDICTED: ATP-citrate synthase alpha chain protein 1 [Ipomoea nil]
Tai6.12057.3	novel_185	ACLA-1	PREDICTED: ATP-citrate synthase alpha chain protein 1 [Ipomoea nil] &gt;XP_019160902.1 PREDICTED: ATP-citrate synthase alpha chain protein 1 [Ipomoea nil]
Tai6.12059.1	osa-miR166h-5p,novel_175,vvi-miR396b,ppe-miR396a,mtr-miR2673a,mdm-miR396a	NIK3	leucine-rich repeat receptor-like kinase [Ipomoea batatas]
Tai6.12060.1	ath-miR159b-3p,ath-miR159c	At1g23390	PREDICTED: F-box/kelch-repeat protein At1g23390-like [Ipomoea nil]
Tai6.12062.1	vvi-miR845d,novel_359,novel_236,novel_329,sly-miR166c-5p,ath-miR845a,rgl-miR5138,vvi-miR845c	B&apos	PREDICTED: serine/threonine protein phosphatase 2A 57 kDa regulatory subunit B&apos; iota isoform-like [Ipomoea nil]
Tai6.12066.1	hbr-miR476	--	PREDICTED: NKAP family protein [Ipomoea nil]
Tai6.12067.1	ath-miR5021,osa-miR5523,novel_272,zma-miR396g-3p,novel_228,cca-miR396c,csi-miR396a-3p,cca-miR396a-3p,gma-miR5368,atr-miR390.1,novel_114,gra-miR166d,sly-miR168a-3p	MED23	PREDICTED: mediator of RNA polymerase II transcription subunit 23 [Ipomoea nil]
Tai6.12069.1	novel_169,ahy-miR156a,fve-miR156h	HD3B	PREDICTED: protein EARLY FLOWERING 3 isoform X1 [Ipomoea nil]
Tai6.12069.2	ahy-miR156a,fve-miR156h,novel_169	HD3B	PREDICTED: protein EARLY FLOWERING 3 isoform X1 [Ipomoea nil]
Tai6.1206.1	novel_219,novel_295	UGT91A1	UDP-glycosyltransferase 91A1-like [Capsicum annuum] &gt;AAM12787.1 putative anthocyanidine rhamnosyl-transferase [Capsicum annuum]
Tai6.12073.1	ath-miR5021	--	-
Tai6.12074.1	mtr-miR319a-5p,mdm-miR319b-5p	HMA1	PREDICTED: probable cadmium/zinc-transporting ATPase HMA1, chloroplastic [Ipomoea nil]
Tai6.12075.1	novel_291	PMP22	PREDICTED: peroxisomal membrane protein PMP22-like [Ipomoea nil]
Tai6.12076.1	gma-miR395d,mtr-miR395h,osa-miR414,ath-miR5021	WRKY6	PREDICTED: probable WRKY transcription factor 31 [Ipomoea nil]
Tai6.12077.1	csi-miR477b-5p,novel_222,bna-miR168b,gma-miR168b,mes-miR477d,pla-miR11609	GDCST	PREDICTED: aminomethyltransferase, mitochondrial [Ipomoea nil] &gt;XP_019174083.1 PREDICTED: aminomethyltransferase, mitochondrial [Ipomoea nil]
Tai6.12077.2	novel_222,bna-miR168b,csi-miR477b-5p,gma-miR168b,pla-miR11609,mes-miR477d	GDCST	PREDICTED: aminomethyltransferase, mitochondrial [Ipomoea nil] &gt;XP_019174083.1 PREDICTED: aminomethyltransferase, mitochondrial [Ipomoea nil]
Tai6.12078.1	zma-miR164h-5p,ath-miR156g,fve-miR156h,osa-miR166h-5p,gma-miR164b,osa-miR164d,cas-miR156g,hci-miR156a,ahy-miR156a,zma-miR156k-5p,ath-miR156a-5p,stu-miR156f-5p,cca-miR156b	--	PREDICTED: U3 small nucleolar RNA-associated protein 6 homolog [Ipomoea nil]
Tai6.12079.1	novel_278,osa-miR530-5p	--	PREDICTED: uncharacterized protein LOC109169681 [Ipomoea nil]
Tai6.1207.1	fve-miR396e	10HGO	PREDICTED: 8-hydroxygeraniol dehydrogenase-like isoform X1 [Ipomoea nil] &gt;XP_019185349.1 PREDICTED: 8-hydroxygeraniol dehydrogenase-like isoform X2 [Ipomoea nil]
Tai6.12080.1	novel_240,fve-miR156h	PER51	PREDICTED: peroxidase 51-like [Ipomoea nil]
Tai6.12081.1	ath-miR394a,ath-miR5658	RNC1	PREDICTED: ribonuclease III domain-containing protein RNC1, chloroplastic [Ipomoea nil] &gt;XP_019182986.1 PREDICTED: ribonuclease III domain-containing protein RNC1, chloroplastic [Ipomoea nil]
Tai6.12082.1	gma-miR390a-3p	RNC1	PREDICTED: ribonuclease III domain-containing protein RNC1, chloroplastic [Ipomoea nil] &gt;XP_019182986.1 PREDICTED: ribonuclease III domain-containing protein RNC1, chloroplastic [Ipomoea nil]
Tai6.12083.1	ath-miR5658,stu-miR172c-3p,novel_147	HD6	PREDICTED: casein kinase II subunit alpha-2-like [Ipomoea nil]
Tai6.12083.2	stu-miR172c-3p,ath-miR5658	HD6	PREDICTED: casein kinase II subunit alpha-2-like [Ipomoea nil]
Tai6.12084.1	ppt-miR408b,gma-miR408d,osa-miR408-3p	--	PREDICTED: acyl-CoA-binding domain-containing protein 3-like isoform X1 [Ipomoea nil]
Tai6.12085.1	ata-miR395b-3p,bdi-miR395p-3p	ycf36	PREDICTED: uncharacterized protein LOC109177499 [Ipomoea nil]
Tai6.12087.1	zma-miR164h-5p,osa-miR396g,gma-miR164b,hci-miR164a,aly-miR172e-3p,ath-miR164a,osa-miR166g-5p,lja-miR164-5p	SRFR1	PREDICTED: suppressor of RPS4-RLD 1 [Ipomoea nil]
Tai6.12088.1	osa-miR396g	unc45b	PREDICTED: uncharacterized protein LOC109177840 [Ipomoea nil]
Tai6.12089.1	stu-miR172c-3p,gma-miR6300	NRAMP4	PREDICTED: metal transporter Nramp3 [Ipomoea nil]
Tai6.1208.1	ata-miR395b-3p,atr-miR8577	CAD	PREDICTED: 8-hydroxygeraniol dehydrogenase-like isoform X1 [Ipomoea nil] &gt;XP_019185349.1 PREDICTED: 8-hydroxygeraniol dehydrogenase-like isoform X2 [Ipomoea nil]
Tai6.12091.1	gma-miR395d,osa-miR395o,mtr-miR395h,pab-miR395,mtr-miR395a,stu-miR172c-3p	NRAMP4	PREDICTED: metal transporter Nramp3 [Ipomoea nil]
Tai6.12091.2	mtr-miR395a,ath-miR172a,osa-miR172c,ath-miR172c,pab-miR395,osa-miR395o,stu-miR172c-3p,ath-miR172e-3p,aly-miR172e-3p,sbi-miR172b,mtr-miR395h,gma-miR395d	NRAMP4	PREDICTED: metal transporter Nramp3 [Ipomoea nil]
Tai6.12092.1	novel_178,hbr-miR156,mdm-miR396a	POPTR_0012s05040g	PREDICTED: L-Ala-D/L-amino acid epimerase-like [Ipomoea nil]
Tai6.12093.1	novel_272	At1g18440	PREDICTED: peptidyl-tRNA hydrolase, mitochondrial-like [Ipomoea nil]
Tai6.12095.1	osa-miR396a-3p,novel_6	AMSH1	PREDICTED: AMSH-like ubiquitin thioesterase 1 [Ipomoea nil]
Tai6.12096.1	novel_257,gma-miR168b	At3g55350	PREDICTED: putative nuclease HARBI1 [Ipomoea nil]
Tai6.12097.1	hbr-miR156	--	-
Tai6.12098.1	novel_178,hbr-miR156	POPTR_0012s05040g	PREDICTED: L-Ala-D/L-amino acid epimerase-like [Ipomoea nil]
Tai6.12099.1	osa-miR166c-5p,ath-miR165a-5p,novel_68,stu-miR391-5p,ath-miR166e-5p,osa-miR166d-5p,aly-miR166g-5p,vca-miR166c-5p,csi-miR166c-5p,osa-miR166b-5p,aly-miR165a-5p,novel_220	--	-
Tai6.120.1	novel_32	--	PREDICTED: uncharacterized protein LOC109159297 isoform X1 [Ipomoea nil]
Tai6.12100.1	novel_82,novel_247,ath-miR166e-5p	At1g67300	PREDICTED: G-type lectin S-receptor-like serine/threonine-protein kinase At4g27290 [Ipomoea nil]
Tai6.12102.1	gma-miR172b-5p	At4g27290	PREDICTED: uncharacterized protein LOC109149192 [Ipomoea nil]
Tai6.12103.1	atr-miR397a,sbi-miR172b,aly-miR172e-3p,vvi-miR172a,ath-miR172e-3p,mes-miR172c,stu-miR172c-3p,nta-miR172b,ath-miR172c,tcc-miR172d,osa-miR172c,sly-miR403-5p,ath-miR172a,vvi-miR172b,gma-miR172d	SD11	PREDICTED: uncharacterized protein LOC109149192 [Ipomoea nil]
Tai6.12103.2	sbi-miR172b,aly-miR172e-3p,vvi-miR172a,stu-miR172c-3p,ath-miR172e-3p,mes-miR172c,nta-miR172b,ath-miR172c,tcc-miR172d,osa-miR172c,ath-miR172a,vvi-miR172b,gma-miR172d	At4g27290	PREDICTED: uncharacterized protein LOC109149192 [Ipomoea nil]
Tai6.12103.3	ath-miR172c,tcc-miR172d,osa-miR172c,ath-miR172a,vvi-miR172b,gma-miR172d,atr-miR397a,sbi-miR172b,aly-miR172e-3p,vvi-miR172a,mes-miR172c,ath-miR172e-3p,stu-miR172c-3p,nta-miR172b	At4g27290	PREDICTED: uncharacterized protein LOC109149192 [Ipomoea nil]
Tai6.12103.4	sbi-miR172b,ath-miR172c,atr-miR397a,stu-miR172c-3p,sly-miR167b-5p	SD11	PREDICTED: uncharacterized protein LOC109149192 [Ipomoea nil]
Tai6.12103.5	osa-miR172c,tcc-miR172d,ath-miR172c,gma-miR172d,vvi-miR172b,ath-miR172a,sbi-miR172b,atr-miR397a,nta-miR172b,stu-miR172c-3p,ath-miR172e-3p,mes-miR172c,vvi-miR172a,aly-miR172e-3p	At4g27290	PREDICTED: uncharacterized protein LOC109149192 [Ipomoea nil]
Tai6.12103.6	vvi-miR172a,aly-miR172e-3p,nta-miR172b,ath-miR172e-3p,mes-miR172c,stu-miR172c-3p,sbi-miR172b,atr-miR397a,vvi-miR172b,ath-miR172a,gma-miR172d,ath-miR172c,tcc-miR172d,osa-miR172c	At4g27290	PREDICTED: uncharacterized protein LOC109149192 [Ipomoea nil]
Tai6.12104.1	ath-miR5021	--	-
Tai6.12105.1	osa-miR1436,hvu-miR5049c,ssp-miR1128	--	-
Tai6.12106.1	gma-miR5368	--	PREDICTED: homeotic protein knotted-1-like [Ipomoea nil]
Tai6.12107.1	csi-miR396a-3p	HAT22	PREDICTED: homeobox-leucine zipper protein HAT22-like [Ipomoea nil]
Tai6.1210.1	eun-miR172b-5p	--	-
Tai6.12110.1	osa-miR414,novel_401,csi-miR166f-5p,gma-miR159e-5p,fve-miR159b,rgl-miR5138	--	PREDICTED: tubulin alpha-3 chain-like [Ipomoea nil]
Tai6.12112.1	novel_60	rnf217	PREDICTED: probable E3 ubiquitin-protein ligase RNF217 isoform X2 [Ipomoea nil]
Tai6.12115.1	pab-miR319e	IKU2	PREDICTED: receptor-like protein kinase HAIKU2 [Ipomoea nil]
Tai6.12116.1	cas-miR157d	OEP61	PREDICTED: outer envelope protein 61 [Ipomoea nil] &gt;XP_019199467.1 PREDICTED: outer envelope protein 61 [Ipomoea nil]
Tai6.12117.1	novel_282	SUC4	PREDICTED: sucrose transport protein SUC4 [Ipomoea nil] &gt;XP_019153204.1 PREDICTED: sucrose transport protein SUC4 [Ipomoea nil] &gt;XP_019153205.1 PREDICTED: sucrose transport protein SUC4 [Ipomoea nil]
Tai6.1211.1	novel_6	--	-
Tai6.12120.1	novel_304	At5g56590	PREDICTED: glucan endo-1,3-beta-glucosidase 13 [Ipomoea nil] &gt;XP_019175835.1 PREDICTED: glucan endo-1,3-beta-glucosidase 13 [Ipomoea nil]
Tai6.12121.1	osa-miR156j-3p,novel_345	--	-
Tai6.12124.1	novel_187	--	PREDICTED: uncharacterized protein LOC109171076 [Ipomoea nil]
Tai6.12125.1	ath-miR5658	LAMP1	PREDICTED: probable glutamate carboxypeptidase 2 [Ipomoea nil]
Tai6.12126.1	csi-miR166f-5p	Vps39	PREDICTED: vam6/Vps39-like protein [Ipomoea nil]
Tai6.12128.1	sbi-miR172f,novel_187,novel_401,ppt-miR894	HSPRO2	PREDICTED: nematode resistance protein-like HSPRO2 [Ipomoea nil]
Tai6.12129.1	novel_210	CSLH2	PREDICTED: cellulose synthase-like protein H1 [Ipomoea nil]
Tai6.12130.2	vvi-miR396b,ath-miR396b-5p	HPL	PREDICTED: fatty acid hydroperoxide lyase, chloroplastic [Ipomoea nil]
Tai6.12131.1	zma-miR396g-3p,novel_34,fve-miR164a-3p,cca-miR396c,csi-miR396a-3p,stu-miR172c-3p,stu-miR396-3p,cca-miR396a-3p,sly-miR6027-3p	CSLH1	PREDICTED: cellulose synthase-like protein H1 [Ipomoea nil]
Tai6.12132.1	ata-miR395b-3p	XLT2	PREDICTED: xyloglucan galactosyltransferase XLT2-like [Ipomoea nil]
Tai6.12133.1	vun-miR164	--	-
Tai6.12134.1	mtr-miR156b-3p,novel_245	ufd1	PREDICTED: uncharacterized protein LOC109188092 [Ipomoea nil]
Tai6.12136.1	eun-miR397b-3p,gma-miR156r,htu-miR171a	LYK3	PREDICTED: lysM domain receptor-like kinase 3 [Ipomoea nil]
Tai6.12137.1	osa-miR408-3p,osa-miR164e	EBS	PREDICTED: chromatin remodeling protein EBS-like [Ipomoea nil]
Tai6.12139.1	novel_166	--	PREDICTED: uncharacterized protein LOC109187701 isoform X1 [Ipomoea nil] &gt;XP_019193516.1 PREDICTED: uncharacterized protein LOC109187701 isoform X1 [Ipomoea nil]
Tai6.12140.1	rgl-miR5139,novel_274	NPF6.4	PREDICTED: protein NRT1/ PTR FAMILY 6.4 [Ipomoea nil]
Tai6.12141.1	osa-miR414	--	PREDICTED: uncharacterized protein LOC109187701 isoform X1 [Ipomoea nil] &gt;XP_019193516.1 PREDICTED: uncharacterized protein LOC109187701 isoform X1 [Ipomoea nil]
Tai6.12142.1	novel_1,osa-miR159a.1	SUMO2	PREDICTED: small ubiquitin-related modifier 1-like [Ziziphus jujuba]
Tai6.12143.1	novel_282,bra-miR403-5p	SEC8	PREDICTED: exocyst complex component SEC8 [Ipomoea nil] &gt;XP_019194037.1 PREDICTED: exocyst complex component SEC8 [Ipomoea nil]
Tai6.12144.1	csi-miR156g-3p	TULP2	PREDICTED: tubby-like F-box protein 5 [Ipomoea nil]
Tai6.12146.1	gma-miR164b,hci-miR164a,ath-miR164c-5p,zma-miR164h-5p,osa-miR164e,ath-miR164a	--	PREDICTED: putative glucose-6-phosphate 1-epimerase [Ipomoea nil]
Tai6.12148.1	mtr-miR395a,hbr-miR476,osa-miR395o	NORK	PREDICTED: nodulation receptor kinase-like isoform X1 [Nicotiana tomentosiformis]
Tai6.12149.1	gma-miR160b,ppt-miR160b,ath-miR160a-5p	COAD	PREDICTED: LOW QUALITY PROTEIN: syntaxin-112 [Eucalyptus grandis]
Tai6.1214.1	ata-miR395b-3p	--	PREDICTED: uncharacterized protein LOC109175397 [Ipomoea nil]
Tai6.12151.1	ptc-miR166p	NORK	PREDICTED: nodulation receptor kinase-like isoform X1 [Ipomoea nil]
Tai6.12152.1	ath-miR5021,ptc-miR396f	MADS57	PREDICTED: MADS-box transcription factor 23-like isoform X1 [Ipomoea nil]
Tai6.12153.1	novel_323	--	-
Tai6.12155.1	novel_150,ath-miR858b,ppe-miR858,ppe-miR393a	C50	PREDICTED: chaperone protein dnaJ 50 [Ipomoea nil]
Tai6.12159.1	hci-miR164a,osa-miR164e	--	-
Tai6.1215.1	novel_401,mtr-miR395a,mtr-miR395g,ath-miR395a,novel_183,osa-miR395o,tae-miR395b,novel_155,ata-miR395b-3p,sly-miR6027-3p,osa-miR395b,gma-miR395d,mtr-miR395h,ath-miR399a,novel_120	RPP8L2	PREDICTED: probable disease resistance RPP8-like protein 2 [Ipomoea nil]
Tai6.12165.1	novel_236,csi-miR396a-3p,novel_213,cas-miR157d,zma-miR396g-3p	R1B-16	PREDICTED: putative late blight resistance protein homolog R1B-17 isoform X1 [Ipomoea nil]
Tai6.12166.1	novel_47	maoII	PREDICTED: uncharacterized protein LOC109160628 isoform X1 [Ipomoea nil]
Tai6.12168.1	hbr-miR476	--	Primary amine oxidase [Gossypium arboreum]
Tai6.12173.1	novel_304	--	PREDICTED: uncharacterized protein LOC109182390 isoform X2 [Ipomoea nil]
Tai6.12174.1	hbr-miR156,ath-miR157a-5p	--	PREDICTED: uncharacterized protein LOC109182391 [Ipomoea nil]
Tai6.12179.1	rgl-miR5139	--	-
Tai6.12179.2	rgl-miR5139	--	-
Tai6.12180.1	novel_267,mtr-miR5248	HSP26-A	PREDICTED: probable glutathione S-transferase [Ipomoea nil]
Tai6.12181.1	novel_267	--	PREDICTED: probable glutathione S-transferase [Ipomoea nil]
Tai6.12182.1	gma-miR2118a-3p	--	PREDICTED: uncharacterized protein LOC109181986 isoform X2 [Ipomoea nil]
Tai6.12183.1	cpa-miR8155,mdm-miR1511,aof-miR5139b	BZIP8	PREDICTED: basic leucine zipper 8 [Ipomoea nil]
Tai6.12184.1	ath-miR5021,novel_39	RING1	PREDICTED: uncharacterized protein LOC109188824 [Ipomoea nil]
Tai6.12185.1	novel_350	GDU1	PREDICTED: protein GLUTAMINE DUMPER 2 [Ipomoea nil]
Tai6.12189.1	hbr-miR156	--	PREDICTED: sodium-coupled neutral amino acid transporter 3 [Ipomoea nil] &gt;XP_019195391.1 PREDICTED: sodium-coupled neutral amino acid transporter 3 [Ipomoea nil] &gt;XP_019195392.1 PREDICTED: sodium-coupled neutral amino acid transporter 3 [Ipomoea nil]
Tai6.12189.2	osa-miR172c,stu-miR172c-3p,aly-miR172e-3p	Slc38a3	PREDICTED: sodium-coupled neutral amino acid transporter 3 [Ipomoea nil] &gt;XP_019195391.1 PREDICTED: sodium-coupled neutral amino acid transporter 3 [Ipomoea nil] &gt;XP_019195392.1 PREDICTED: sodium-coupled neutral amino acid transporter 3 [Ipomoea nil]
Tai6.1218.1	osa-miR396g,novel_299,ath-miR5658	CRRSP3	PREDICTED: cysteine-rich repeat secretory protein 3-like [Ipomoea nil] &gt;XP_019180937.1 PREDICTED: cysteine-rich repeat secretory protein 3-like [Ipomoea nil]
Tai6.12190.1	zma-miR156k-5p,gma-miR6300	Slc38a3	PREDICTED: sodium-coupled neutral amino acid transporter 3 [Ipomoea nil] &gt;XP_019195391.1 PREDICTED: sodium-coupled neutral amino acid transporter 3 [Ipomoea nil] &gt;XP_019195392.1 PREDICTED: sodium-coupled neutral amino acid transporter 3 [Ipomoea nil]
Tai6.12191.1	osa-miR393a,atr-miR397a,ata-miR395b-3p,gma-miR168b,gma-miR396a-3p	fry	PREDICTED: protein furry homolog-like [Ipomoea nil] &gt;XP_019195366.1 PREDICTED: protein furry homolog-like [Ipomoea nil] &gt;XP_019195367.1 PREDICTED: protein furry homolog-like [Ipomoea nil]
Tai6.12194.1	ath-miR5021	--	PREDICTED: kanadaptin [Ipomoea nil]
Tai6.12195.1	fve-miR156h,bna-miR167d,sly-miR167b-3p,ath-miR164b-3p,hci-miR156a,ahy-miR156a,ptc-miR167f-5p,lus-miR172j,hbr-miR396a	SLC4A1AP	PREDICTED: kanadaptin [Ipomoea nil]
Tai6.12195.2	ahy-miR156a,ptc-miR167f-5p,lus-miR172j,hbr-miR396a,fve-miR156h,bna-miR167d,hci-miR156a,ath-miR164b-3p,sly-miR167b-3p	SLC4A1AP	PREDICTED: kanadaptin [Ipomoea nil]
Tai6.12195.3	ahy-miR156a,ptc-miR167f-5p,lus-miR172j,hbr-miR396a,fve-miR156h,bna-miR167d,sly-miR167b-3p,ath-miR164b-3p,hci-miR156a	SLC4A1AP	PREDICTED: kanadaptin [Ipomoea nil]
Tai6.12196.1	novel_193,novel_67	--	-
Tai6.12197.1	osa-miR166d-5p,novel_68,vca-miR166a-5p,osa-miR166c-5p,fve-miR156h,csi-miR166c-5p,osa-miR166b-5p,novel_220,csi-miR166g-5p,ath-miR157d,aly-miR166g-5p,csi-miR156d-5p,ata-miR395b-3p	At1g04910	PREDICTED: uncharacterized protein LOC109189078 isoform X2 [Ipomoea nil]
Tai6.1219.1	novel_183,cas-miR11592,ath-miR5021	nxt3	PREDICTED: putative G3BP-like protein isoform X2 [Ipomoea nil]
Tai6.121.1	novel_310,gma-miR6300,hbr-miR156	TBL38	PREDICTED: protein trichome birefringence-like 38 [Ipomoea nil]
Tai6.12200.1	gma-miR156g	--	-
Tai6.12202.1	ath-miR167c-5p	2022-08-05	PREDICTED: AUGMIN subunit 5 [Ipomoea nil]
Tai6.12202.2	ath-miR167c-5p	2022-08-05	PREDICTED: AUGMIN subunit 5 [Ipomoea nil]
Tai6.12203.1	ath-miR164a,novel_204,gma-miR164b	--	PREDICTED: uncharacterized protein LOC109189068 [Ipomoea nil]
Tai6.12205.1	eun-miR172b-5p	Rcbtb2	PREDICTED: ultraviolet-B receptor UVR8 [Ipomoea nil] &gt;XP_019195336.1 PREDICTED: ultraviolet-B receptor UVR8 [Ipomoea nil]
Tai6.12207.1	novel_192	--	PREDICTED: uncharacterized protein LOC109189068 [Ipomoea nil]
Tai6.12208.1	osa-miR5083	mybC	PREDICTED: cyclin-D-binding Myb-like transcription factor 1 [Ipomoea nil]
Tai6.1220.1	gma-miR395d	--	PREDICTED: uncharacterized protein LOC109165532 [Ipomoea nil] &gt;XP_019169881.1 PREDICTED: uncharacterized protein LOC109165532 [Ipomoea nil] &gt;XP_019169882.1 PREDICTED: uncharacterized protein LOC109165532 [Ipomoea nil] &gt;XP_019169884.1 PREDICTED: uncharacterized protein LOC109165532 [Ipomoea nil]
Tai6.12210.1	sly-miR6027-3p	At2g44510	PREDICTED: protein BCCIP homolog [Ipomoea nil]
Tai6.12212.1	ath-miR5658	--	-
Tai6.12212.2	vvi-miR845a,cpa-miR8155,novel_159,fve-miR1511,cme-miR1863,vvi-miR845c	--	PREDICTED: uncharacterized protein LOC109153306 isoform X1 [Ipomoea nil]
Tai6.12212.3	fve-miR1511,novel_159,vvi-miR845a,cpa-miR8155,vvi-miR845c,cme-miR1863	--	PREDICTED: uncharacterized protein LOC109153306 isoform X1 [Ipomoea nil]
Tai6.12213.1	osa-miR414	--	-
Tai6.12214.1	ath-miR5021,osa-miR396a-3p	--	PREDICTED: uncharacterized protein LOC109153306 isoform X1 [Ipomoea nil]
Tai6.12214.2	ath-miR5021,ath-miR394a,ata-miR395b-3p,osa-miR396a-3p,pab-miR394a	--	PREDICTED: uncharacterized protein LOC109153306 isoform X1 [Ipomoea nil]
Tai6.12214.3	ath-miR394a,ath-miR5021,osa-miR396a-3p,ata-miR395b-3p,pab-miR394a	--	PREDICTED: uncharacterized protein LOC109153306 isoform X1 [Ipomoea nil]
Tai6.12217.1	ath-miR5021,pta-miR156b	SPBC119.09c	PREDICTED: ORM1-like protein 3 [Ipomoea nil] &gt;XP_019149664.1 PREDICTED: ORM1-like protein 3 [Ipomoea nil]
Tai6.12218.1	sbi-miR172b,ath-miR172c,stu-miR172c-3p,ath-miR172e-3p	DOF4.6	PREDICTED: dof zinc finger protein DOF4.6-like [Ipomoea nil]
Tai6.12219.1	novel_175	FH1	PREDICTED: formin-like protein 1 isoform X2 [Ipomoea nil]
Tai6.12221.1	novel_292,gma-miR6300,zma-miR162-3p	At5g48380	PREDICTED: probably inactive leucine-rich repeat receptor-like protein kinase At5g48380 [Ipomoea nil] &gt;XP_019188640.1 PREDICTED: probably inactive leucine-rich repeat receptor-like protein kinase At5g48380 [Ipomoea nil]
Tai6.12222.1	hbr-miR156,csi-miR156d-5p,osa-miR156b-3p	FRL3	PREDICTED: FRIGIDA-like protein 3 [Ipomoea nil] &gt;XP_019188567.1 PREDICTED: FRIGIDA-like protein 3 [Ipomoea nil]
Tai6.12224.1	lus-miR172j	At5g48380	PREDICTED: probably inactive leucine-rich repeat receptor-like protein kinase At5g48380 [Ipomoea nil] &gt;XP_019188640.1 PREDICTED: probably inactive leucine-rich repeat receptor-like protein kinase At5g48380 [Ipomoea nil]
Tai6.12225.1	mtr-miR2673a,osa-miR414	--	PREDICTED: uncharacterized protein LOC109182764 [Ipomoea nil]
Tai6.12226.1	novel_32	At1g20050	PREDICTED: ferredoxin-2, mitochondrial-like [Ipomoea nil]
Tai6.12227.1	cca-miR396a-3p,stu-miR396-3p,cca-miR396c,novel_255	At1g20050	PREDICTED: probable 3-beta-hydroxysteroid-Delta(8),Delta(7)-isomerase [Ipomoea nil]
Tai6.12231.1	mtr-miR2673a	--	-
Tai6.12233.1	novel_312	OEP164	PREDICTED: outer envelope pore protein 16-4, chloroplastic [Ipomoea nil]
Tai6.12234.1	osa-miR5503,hvu-miR397a,novel_204,gma-miR156g,pgi-miR2118	MHX	PREDICTED: pentatricopeptide repeat-containing protein At3g62890-like [Ipomoea nil]
Tai6.12235.1	novel_392,novel_80	PHR2	PREDICTED: blue-light photoreceptor PHR2-like [Ipomoea nil]
Tai6.12237.1	gra-miR166d	--	PREDICTED: putative F-box protein At1g19160 [Ipomoea nil]
Tai6.12238.1	osa-miR166g-5p,htu-miR171a,aqc-miR171f,mtr-miR171c,osa-miR171b,novel_397,ath-miR5658	SUS2	PREDICTED: sucrose synthase 3 [Ipomoea nil]
Tai6.12239.1	aof-miR169b,mtr-miR169f,ath-miR169a-5p,novel_53,gma-miR169v,bdi-miR169m,stu-miR482a-5p,osa-miR169e,ath-miR169b-5p	SUS3	PREDICTED: sucrose synthase 3 [Ipomoea nil]
Tai6.12241.1	ath-miR408-3p,ppt-miR408b,gma-miR408d,osa-miR408-3p	--	-
Tai6.12243.1	ath-miR5021,pta-miR156b	RSH1	RSH1 [Ipomoea nil]
Tai6.12244.1	novel_279	RSH1	PREDICTED: putative GTP diphosphokinase RSH1, chloroplastic [Ipomoea nil] &gt;XP_019163832.1 PREDICTED: putative GTP diphosphokinase RSH1, chloroplastic [Ipomoea nil]
Tai6.12245.1	hbr-miR476	RAP2-3	PREDICTED: ethylene-responsive transcription factor ERF071-like [Ipomoea nil]
Tai6.12246.1	osa-miR1861h,ath-miR159c,cpa-miR166e,osa-miR1861d	RPL19C	PREDICTED: 60S ribosomal protein L19-1-like [Ipomoea nil]
Tai6.12247.1	mes-miR477a,csi-miR477c-5p,aqc-miR477e	ERS1	PREDICTED: probable ethylene response sensor 1 [Ipomoea nil]
Tai6.12247.2	aqc-miR477e,csi-miR477c-5p,mes-miR477a	ERS1	PREDICTED: probable ethylene response sensor 1 [Ipomoea nil]
Tai6.12248.1	aly-miR172e-3p,stu-miR172c-3p	--	-
Tai6.12251.1	novel_205	--	PREDICTED: uncharacterized protein LOC109150633 isoform X1 [Ipomoea nil]
Tai6.12252.1	osa-miR1873,ppe-miR1511-5p,ath-miR5658	ADS3	PREDICTED: palmitoyl-monogalactosyldiacylglycerol delta-7 desaturase, chloroplastic-like [Ipomoea nil]
Tai6.12254.1	ath-miR162a-5p,stu-miR482a-5p,aly-miR162a-5p	--	-
Tai6.12257.1	novel_65,ath-miR5021	GS1-2	PREDICTED: glutamine synthetase cytosolic isozyme 2 [Ipomoea nil]
Tai6.12257.2	novel_65,ath-miR5021	GS1-2	PREDICTED: glutamine synthetase cytosolic isozyme 2 [Ipomoea nil]
Tai6.12257.3	novel_65,ath-miR5021	GS1-2	PREDICTED: glutamine synthetase cytosolic isozyme 2 [Ipomoea nil]
Tai6.12257.4	ath-miR5021,novel_65	GS1-2	PREDICTED: glutamine synthetase cytosolic isozyme 2 [Ipomoea nil]
Tai6.12257.5	mtr-miR2673a,csi-miR482a-3p,ath-miR5021	AKRP	PREDICTED: ankyrin repeat domain-containing protein, chloroplastic [Ipomoea nil]
Tai6.12258.1	sbi-miR172f,nta-miR172b,stu-miR172c-3p,ptc-miR172i,mtr-miR172a,tcc-miR172d,ath-miR172c	--	PREDICTED: NADH dehydrogenase [ubiquinone] iron-sulfur protein 1, mitochondrial [Ipomoea nil]
Tai6.12259.1	zma-miR166h-3p,vvi-miR166a	ZFP4	PREDICTED: zinc finger protein 4-like [Ipomoea nil] &gt;XP_019182447.1 PREDICTED: zinc finger protein 4-like [Ipomoea nil]
Tai6.1225.1	osa-miR396a-3p	PHO1	PREDICTED: phosphate transporter PHO1 homolog 3-like isoform X1 [Ipomoea nil]
Tai6.12260.1	novel_194	GS1-2	PREDICTED: glutamine synthetase cytosolic isozyme 2 [Ipomoea nil]
Tai6.12260.2	novel_194	GS1-2	PREDICTED: glutamine synthetase cytosolic isozyme 2 [Ipomoea nil]
Tai6.12260.3	novel_194	GS1-2	PREDICTED: glutamine synthetase cytosolic isozyme 2 [Ipomoea nil]
Tai6.12260.4	novel_194	GS1-2	PREDICTED: glutamine synthetase cytosolic isozyme 2 [Ipomoea nil]
Tai6.12264.1	gma-miR6300	TMN2	PREDICTED: transmembrane 9 superfamily member 2-like [Ipomoea nil] &gt;XP_019182735.1 PREDICTED: transmembrane 9 superfamily member 2-like [Ipomoea nil] &gt;XP_019182736.1 PREDICTED: transmembrane 9 superfamily member 2-like [Ipomoea nil]
Tai6.12265.1	ath-miR390b-3p,novel_236,ptc-miR390d-3p	--	PREDICTED: isocitrate dehydrogenase [NADP] [Ipomoea nil] &gt;XP_019182746.1 PREDICTED: isocitrate dehydrogenase [NADP] [Ipomoea nil] &gt;XP_019182747.1 PREDICTED: isocitrate dehydrogenase [NADP] [Ipomoea nil]
Tai6.1226.1	ath-miR396a-5p,vvi-miR396a,gma-miR396h,ppe-miR396a,mdm-miR396a,novel_69,vvi-miR396b,sly-miR168a-3p	KIN10	PREDICTED: SNF1-related protein kinase catalytic subunit alpha KIN10-like [Ipomoea nil] &gt;XP_019195158.1 PREDICTED: SNF1-related protein kinase catalytic subunit alpha KIN10-like [Ipomoea nil]
Tai6.12272.1	bdi-miR162,osa-miR396a-3p	SDG40	PREDICTED: protein SET DOMAIN GROUP 40 [Ipomoea nil]
Tai6.12273.1	ath-miR5021,csi-miR396a-3p	--	PREDICTED: uncharacterized protein LOC109177907 [Ipomoea nil]
Tai6.12276.1	gma-miR6300,novel_237,hbr-miR156	RNE	PREDICTED: ribonuclease E/G-like protein, chloroplastic isoform X1 [Ipomoea nil]
Tai6.12279.1	bra-miR2111-3p	RPD1	PREDICTED: protein ROOT PRIMORDIUM DEFECTIVE 1 [Ipomoea nil]
Tai6.1227.1	novel_228	HYP1	PREDICTED: CSC1-like protein HYP1 [Ipomoea nil]
Tai6.12280.1	novel_332	--	hypothetical protein MANES_03G079400 [Manihot esculenta]
Tai6.12284.1	osa-miR414	STY17	PREDICTED: serine/threonine-protein kinase HT1-like [Ipomoea nil] &gt;XP_019155068.1 PREDICTED: serine/threonine-protein kinase HT1-like [Ipomoea nil]
Tai6.12287.1	novel_32	--	-
Tai6.12288.1	novel_144	SCAMP4	PREDICTED: secretory carrier-associated membrane protein 4-like [Ipomoea nil]
Tai6.12289.1	mtr-miR2673a	DRAP1	PREDICTED: dr1-associated corepressor-like isoform X2 [Ipomoea nil]
Tai6.12291.1	bdi-miR162,zma-miR162-3p,novel_147	dnajc2	PREDICTED: dnaJ homolog subfamily C member 2-like [Ipomoea nil]
Tai6.12292.1	cme-miR858,pab-miR319e	TFT8	PREDICTED: 14-3-3-like protein B [Ipomoea nil]
Tai6.12293.1	ata-miR395b-3p	ostc	PREDICTED: oligosaccharyltransferase complex subunit ostc-like [Ipomoea nil]
Tai6.12294.1	sbi-miR171f,ath-miR5658	--	PREDICTED: aspartic proteinase-like protein 2 [Ipomoea nil]
Tai6.12295.1	sly-miR6027-3p	GRF11	PREDICTED: 14-3-3-like protein B [Ipomoea nil]
Tai6.12295.2	sly-miR6027-3p	TFT8	PREDICTED: 14-3-3-like protein B [Ipomoea nil]
Tai6.12295.3	sly-miR6027-3p,novel_166	TFT8	PREDICTED: 14-3-3-like protein B [Ipomoea nil]
Tai6.12296.1	cas-miR157d,cca-miR396a-3p	--	PREDICTED: aspartic proteinase-like protein 2 [Ipomoea nil]
Tai6.12297.1	pta-miR156a	RH38	PREDICTED: DEAD-box ATP-dependent RNA helicase 38 [Ipomoea nil]
Tai6.12297.2	pta-miR156a	RH38	PREDICTED: DEAD-box ATP-dependent RNA helicase 38 [Ipomoea nil]
Tai6.1229.1	novel_267	--	PREDICTED: transmembrane protein 230-like isoform X1 [Ipomoea nil]
Tai6.12300.1	ath-miR396a-3p,osa-miR396a-3p,osa-miR164e	DLO2	PREDICTED: protein DMR6-LIKE OXYGENASE 2-like [Ipomoea nil]
Tai6.12302.1	novel_371	CYP97C1	cytochrome P450-type monooxygenase 97C11 [Ipomoea batatas]
Tai6.12303.1	osa-miR414	CYP97C1	cytochrome P450-type monooxygenase 97C11 [Ipomoea batatas]
Tai6.12305.1	gma-miR156r,ath-miR157a-5p,osa-miR397b,ath-miR5021,hbr-miR156	--	PREDICTED: uncharacterized protein LOC109180966 isoform X1 [Ipomoea nil]
Tai6.12308.1	zma-miR159h-3p	--	PREDICTED: protein fluG [Ipomoea nil]
Tai6.12308.2	hbr-miR156	fluG	PREDICTED: protein fluG [Ipomoea nil]
Tai6.12309.1	gma-miR172b-5p,gma-miR319q	UGT73C6	PREDICTED: UDP-glycosyltransferase 73C6-like [Ipomoea nil]
Tai6.1230.1	ath-miR5021	TMEM230	PREDICTED: transmembrane protein 230-like isoform X1 [Ipomoea nil]
Tai6.12311.1	novel_323,gma-miR156g,hbr-miR476,ath-miR172a	At1g79080	PREDICTED: LOW QUALITY PROTEIN: pentatricopeptide repeat-containing protein At1g79080, chloroplastic [Ipomoea nil]
Tai6.12313.1	novel_69	--	-
Tai6.12314.1	sbi-miR172f,ath-miR5021,vvi-miR2111-5p	Mettl6	PREDICTED: methyltransferase-like protein 6 isoform X2 [Ipomoea nil]
Tai6.12315.1	ath-miR5021	--	-
Tai6.12318.1	eun-miR172b-5p,novel_381,novel_225,novel_30,novel_53,lus-miR172j	At5g58090	PREDICTED: glucan endo-1,3-beta-glucosidase 6-like [Ipomoea nil]
Tai6.12319.1	vvi-miR845a	--	-
Tai6.12323.1	cme-miR858,eun-miR172b-5p,gma-miR172b-5p,lus-miR172j	FBL4	PREDICTED: F-box/LRR-repeat protein 4 isoform X1 [Ipomoea nil]
Tai6.12325.1	novel_112	GLN2	PREDICTED: glutamine synthetase leaf isozyme, chloroplastic [Ipomoea nil] &gt;XP_019173520.1 PREDICTED: glutamine synthetase leaf isozyme, chloroplastic [Ipomoea nil] &gt;XP_019173521.1 PREDICTED: glutamine synthetase leaf isozyme, chloroplastic [Ipomoea nil]
Tai6.12326.1	rgl-miR5138	ATPAF1	PREDICTED: ATP synthase mitochondrial F1 complex assembly factor 1 [Ipomoea nil] &gt;XP_019175891.1 PREDICTED: ATP synthase mitochondrial F1 complex assembly factor 1 [Ipomoea nil] &gt;XP_019175898.1 PREDICTED: ATP synthase mitochondrial F1 complex assembly factor 1 [Ipomoea nil] &gt;XP_019175905.1 PREDICTED: ATP synthase mitochondrial F1 complex assembly factor 1 [Ipomoea nil]
Tai6.12327.1	mdm-miR396a,fve-miR156h,bdi-miR395p-3p	API5	PREDICTED: apoptosis inhibitor 5-like protein API5 isoform X1 [Ipomoea nil]
Tai6.12329.1	lus-miR172j	At4g18465	PREDICTED: probable pre-mRNA-splicing factor ATP-dependent RNA helicase DEAH9 [Ipomoea nil] &gt;XP_019175862.1 PREDICTED: probable pre-mRNA-splicing factor ATP-dependent RNA helicase DEAH9 [Ipomoea nil] &gt;XP_019175863.1 PREDICTED: probable pre-mRNA-splicing factor ATP-dependent RNA helicase DEAH9 [Ipomoea nil]
Tai6.1232.1	hbr-miR156,cas-miR156g,fve-miR156h,ath-miR156g,ath-miR157d,novel_401,gma-miR156g,zma-miR156k-5p,ath-miR170-5p,ahy-miR156a	PBL19	PREDICTED: probable receptor-like protein kinase At5g47070 [Ipomoea nil]
Tai6.12330.1	ath-miR394a,pab-miR394a	NCL1	PREDICTED: uncharacterized protein LOC109171183 [Ipomoea nil]
Tai6.12332.1	ata-miR395b-3p,hci-miR156a,osa-miR395o,fve-miR156h	CHLI	PREDICTED: magnesium-chelatase subunit ChlI, chloroplastic [Ipomoea nil]
Tai6.12334.1	lus-miR172j,ath-miR399a	NUDT15	PREDICTED: nudix hydrolase 15, mitochondrial-like [Ipomoea nil]
Tai6.12335.1	osa-miR156j-3p,aau-miR160	HPGT3	PREDICTED: hydroxyproline O-galactosyltransferase HPGT3-like [Ipomoea nil]
Tai6.12336.1	novel_193,pta-miR156a	At1g28570	PREDICTED: GDSL esterase/lipase At1g28580-like [Ipomoea nil]
Tai6.12336.2	pta-miR156a,aqc-miR171f	At1g28590	PREDICTED: GDSL esterase/lipase At1g28580-like [Ipomoea nil]
Tai6.12338.1	ath-miR156g,fve-miR156h,cas-miR156g,ath-miR156a-5p,hci-miR156a	At1g28580	PREDICTED: GDSL esterase/lipase At1g28580-like [Ipomoea nil]
Tai6.1233.1	cca-miR396a-3p	PBL19	PREDICTED: probable receptor-like protein kinase At5g47070 [Ipomoea nil]
Tai6.12341.1	mtr-miR2673a	fray2	PREDICTED: serine/threonine-protein kinase BLUS1-like isoform X1 [Ipomoea nil]
Tai6.12342.1	osa-miR166i-3p	DDB_G0267768	PREDICTED: UPF0160 protein [Ipomoea nil]
Tai6.12343.1	ath-miR5658,ath-miR5021	rhmA	PREDICTED: uncharacterized protein LOC109194082 [Ipomoea nil]
Tai6.12344.1	sly-miR171b-5p	--	PREDICTED: stellacyanin-like [Ipomoea nil]
Tai6.12347.1	ath-miR5658	--	PREDICTED: uncharacterized protein LOC109170752 [Ipomoea nil]
Tai6.12349.1	vvi-miR845a	--	-
Tai6.1234.1	vun-miR164,gma-miR6300	At2g44660	PREDICTED: probable dolichyl pyrophosphate Glc1Man9GlcNAc2 alpha-1,3-glucosyltransferase [Ipomoea nil]
Tai6.12351.1	gma-miR156g,novel_323,stu-miR172c-3p,ath-miR172e-3p,hbr-miR476,ath-miR172a	At1g79080	PREDICTED: LOW QUALITY PROTEIN: pentatricopeptide repeat-containing protein At1g79080, chloroplastic [Ipomoea nil]
Tai6.12354.1	hci-miR156a,stu-miR156f-5p,ahy-miR156a	--	-
Tai6.12355.1	novel_10,novel_74,novel_127,novel_351,fve-miR2111c,novel_415,zma-miR162-3p,novel_214,novel_76,novel_381,novel_136,novel_348,novel_89,novel_44,novel_278,novel_340,novel_119,novel_349,novel_395,novel_139	At4g06676	PREDICTED: protein EI24 homolog [Ipomoea nil]
Tai6.12357.1	novel_275,osa-miR166k-5p,novel_295	At4g06634	PREDICTED: uncharacterized zinc finger protein At4g06634-like [Ipomoea nil]
Tai6.12358.1	ath-miR5021	RPS12	PREDICTED: 40S ribosomal protein S12-like [Ipomoea nil] &gt;XP_019176051.1 PREDICTED: 40S ribosomal protein S12-like [Ipomoea nil]
Tai6.12359.1	mtr-miR319a-5p,hbr-miR6173,mdm-miR319b-5p	--	PREDICTED: uncharacterized protein At4g06598-like [Ipomoea nil] &gt;XP_019168576.1 PREDICTED: uncharacterized protein At4g06598-like [Ipomoea nil]
Tai6.1235.1	ata-miR395b-3p,ath-miR5658	--	PREDICTED: uncharacterized protein LOC109182523 [Ipomoea nil]
Tai6.12362.1	mes-miR477h,csi-miR477c-5p	COMT1	PREDICTED: caffeic acid 3-O-methyltransferase-like [Ipomoea nil]
Tai6.12363.1	stu-miR156f-5p,cas-miR156g,gma-miR172b-5p,osa-miR172c	SHM7	PREDICTED: serine hydroxymethyltransferase 7-like [Ipomoea nil]
Tai6.12367.1	novel_147,fve-miR164a-3p,novel_240	PIP5K8	PREDICTED: phosphatidylinositol 4-phosphate 5-kinase 8-like [Ipomoea nil] &gt;XP_019173676.1 PREDICTED: phosphatidylinositol 4-phosphate 5-kinase 8-like [Ipomoea nil] &gt;XP_019173685.1 PREDICTED: phosphatidylinositol 4-phosphate 5-kinase 8-like [Ipomoea nil]
Tai6.12368.1	lus-miR172j	RER1	PREDICTED: protein RETICULATA-RELATED 1, chloroplastic [Ipomoea nil]
Tai6.12369.1	ath-miR5021	AKR2A	PREDICTED: ankyrin repeat domain-containing protein 2B-like [Ipomoea nil]
Tai6.12370.1	novel_376,ath-miR5021	MRTO4	PREDICTED: mRNA turnover protein 4 homolog [Ipomoea nil]
Tai6.12371.1	fve-miR156h,ath-miR156g,novel_242,sly-miR482a,hci-miR156a,cas-miR156g,zma-miR156k-5p,ahy-miR156a,ath-miR156a-5p	Pnpla2	PREDICTED: patatin-like phospholipase domain-containing protein 2 isoform X1 [Ipomoea nil]
Tai6.12375.1	csi-miR396a-3p	--	-
Tai6.12376.1	novel_272	--	PREDICTED: phosphoglycerate mutase-like protein 1 isoform X1 [Ipomoea nil]
Tai6.12377.1	novel_353	GCL1	PREDICTED: lanC-like protein GCL1 [Ipomoea nil]
Tai6.12378.1	csi-miR156g-3p	SAPK1	PREDICTED: serine/threonine-protein kinase SAPK1-like [Ipomoea nil]
Tai6.12378.2	vvi-miR166a,zma-miR166h-3p	SAPK1	PREDICTED: serine/threonine-protein kinase SAPK1-like [Ipomoea nil]
Tai6.1237.1	novel_212	--	PREDICTED: uncharacterized protein LOC109182551 [Ipomoea nil]
Tai6.12381.1	ptc-miR164f,ath-miR394a,aly-miR156f-3p,ath-miR164c-5p,gma-miR164b,gra-miR166d,mtr-miR319a-5p	RAB11D	PREDICTED: ras-related protein Rab11D [Ipomoea nil] &gt;XP_019172256.1 PREDICTED: ras-related protein Rab11D [Ipomoea nil] &gt;XP_019172257.1 PREDICTED: ras-related protein Rab11D [Ipomoea nil]
Tai6.12382.1	novel_167,csi-miR403a-5p	PABN3	PREDICTED: polyadenylate-binding protein 2-like isoform X1 [Ipomoea nil]
Tai6.12382.2	csi-miR403a-5p,novel_167	PABN2	PREDICTED: polyadenylate-binding protein 2-like isoform X2 [Ipomoea nil]
Tai6.12382.3	csi-miR403a-5p,novel_167	PABN2	PREDICTED: polyadenylate-binding protein 2-like isoform X2 [Ipomoea nil]
Tai6.12382.4	csi-miR403a-5p,novel_167	PABN2	PREDICTED: polyadenylate-binding protein 2-like isoform X2 [Ipomoea nil]
Tai6.12383.1	osa-miR530-5p	PABN3	PREDICTED: polyadenylate-binding protein 2-like isoform X1 [Ipomoea nil]
Tai6.12383.3	ppe-miR1511-5p	At5g10290	PREDICTED: probable LRR receptor-like serine/threonine-protein kinase At5g10290 [Ipomoea nil] &gt;XP_019172204.1 PREDICTED: probable LRR receptor-like serine/threonine-protein kinase At5g10290 [Ipomoea nil]
Tai6.12384.1	novel_147,ath-miR166e-5p	--	PREDICTED: uncharacterized protein LOC109167645 [Ipomoea nil]
Tai6.12386.1	eun-miR397a-5p,csi-miR156g-3p,novel_205	UGT85A24	PREDICTED: 7-deoxyloganetin glucosyltransferase-like [Ipomoea nil]
Tai6.12387.1	eun-miR172b-5p	At5g10290	PREDICTED: probable LRR receptor-like serine/threonine-protein kinase At5g10290 [Ipomoea nil] &gt;XP_019172204.1 PREDICTED: probable LRR receptor-like serine/threonine-protein kinase At5g10290 [Ipomoea nil]
Tai6.12391.1	stu-miR397-3p	IKU2	PREDICTED: receptor-like protein kinase HAIKU2 [Ipomoea nil]
Tai6.12393.1	ath-miR5021	--	PREDICTED: squalene monooxygenase-like [Ipomoea nil]
Tai6.12394.1	novel_148	--	PREDICTED: uncharacterized protein LOC109161295 [Ipomoea nil] &gt;XP_019165174.1 PREDICTED: uncharacterized protein LOC109161295 [Ipomoea nil]
Tai6.12395.1	novel_175	At3g49720	PREDICTED: uncharacterized protein At3g49720-like [Ipomoea nil] &gt;XP_019165534.1 PREDICTED: uncharacterized protein At3g49720-like [Ipomoea nil]
Tai6.12396.1	sly-miR391,stu-miR391-5p,osa-miR396a-3p,ath-miR396a-3p,gma-miR396a-3p	--	PREDICTED: uncharacterized protein LOC109161284 [Ipomoea nil]
Tai6.12397.1	csi-miR156g-3p	--	PREDICTED: suppressor of Mek1-like isoform X2 [Ipomoea nil]
Tai6.12397.2	csi-miR156g-3p	--	PREDICTED: suppressor of Mek1-like isoform X2 [Ipomoea nil]
Tai6.12398.1	novel_275	PRP40A	PREDICTED: pre-mRNA-processing protein 40A-like isoform X1 [Ipomoea nil]
Tai6.12398.2	novel_275	PRP40A	PREDICTED: pre-mRNA-processing protein 40A-like isoform X3 [Ipomoea nil]
Tai6.12398.3	novel_275	PRP40A	PREDICTED: pre-mRNA-processing protein 40A-like isoform X1 [Ipomoea nil]
Tai6.1239.1	nta-miR172b	TGD4	PREDICTED: protein TRIGALACTOSYLDIACYLGLYCEROL 4, chloroplastic [Ipomoea nil]
Tai6.123.1	mtr-miR169f	At1g28610	PREDICTED: GDSL esterase/lipase At1g28590-like [Ipomoea nil]
Tai6.12400.3	novel_279	SCPL18	PREDICTED: serine carboxypeptidase-like 13 isoform X1 [Ipomoea nil]
Tai6.12401.1	vvi-miR396a	RggA	PREDICTED: plasminogen activator inhibitor 1 RNA-binding protein-like isoform X2 [Ipomoea nil]
Tai6.12401.2	stu-miR172c-3p	RggA	PREDICTED: plasminogen activator inhibitor 1 RNA-binding protein-like isoform X1 [Ipomoea nil]
Tai6.12401.3	stu-miR172c-3p,ath-miR172c	RggA	PREDICTED: plasminogen activator inhibitor 1 RNA-binding protein-like isoform X1 [Ipomoea nil]
Tai6.12402.2	ath-miR157d,ath-miR156g,fve-miR156h,cas-miR156g,hci-miR156a,csi-miR156d-5p,ahy-miR156a,zma-miR156k-5p,ath-miR156a-5p	RggA	PREDICTED: plasminogen activator inhibitor 1 RNA-binding protein-like isoform X1 [Ipomoea nil]
Tai6.12404.1	osa-miR5083	RABD2C	PREDICTED: ras-related protein RABD2c-like [Ipomoea nil]
Tai6.12405.1	ath-miR5021,novel_257	RggA	PREDICTED: pro-resilin-like isoform X1 [Ipomoea nil]
Tai6.12407.1	ptc-miR2111a	--	-
Tai6.12411.1	osa-miR414,ath-miR5021	RPS9C	PREDICTED: 40S ribosomal protein S9-2-like [Ipomoea nil]
Tai6.12413.1	lja-miR164-5p	--	-
Tai6.12417.1	novel_318	At1g65240	PREDICTED: aspartic proteinase-like protein 2 [Ipomoea nil]
Tai6.12418.1	vvi-miR845a,vvi-miR172a,gma-miR390a-3p,ath-miR390a-3p	METTL18	PREDICTED: uncharacterized protein LOC109161939 [Ipomoea nil]
Tai6.12418.2	ath-miR390a-3p,gma-miR390a-3p,vvi-miR172a,vvi-miR845a	METTL18	PREDICTED: uncharacterized protein LOC109161939 [Ipomoea nil]
Tai6.12420.1	ath-miR5021,ath-miR845a	BIO2	PREDICTED: biotin synthase [Ipomoea nil]
Tai6.12421.2	ath-miR397a,eun-miR397a-5p	HEMC	PREDICTED: porphobilinogen deaminase, chloroplastic [Ipomoea nil]
Tai6.12422.1	novel_148	FTA	PREDICTED: protein farnesyltransferase/geranylgeranyltransferase type-1 subunit alpha [Ipomoea nil]
Tai6.12425.1	gma-miR5368,mtr-miR172a	ARI7	PREDICTED: probable E3 ubiquitin-protein ligase ARI7 [Ipomoea nil]
Tai6.12429.1	ptc-miR172b-5p	Os03g0733400	PREDICTED: zinc finger BED domain-containing protein RICESLEEPER 2-like [Ipomoea nil] &gt;XP_019186731.1 PREDICTED: zinc finger BED domain-containing protein RICESLEEPER 2-like [Ipomoea nil] &gt;XP_019186732.1 PREDICTED: zinc finger BED domain-containing protein RICESLEEPER 2-like [Ipomoea nil] &gt;XP_019186733.1 PREDICTED: zinc finger BED domain-containing protein RICESLEEPER 2-like [Ipomoea nil…
Tai6.1242.1	ata-miR395b-3p	--	-
Tai6.12431.1	novel_148,novel_401	DTX42	PREDICTED: protein DETOXIFICATION 43-like [Ipomoea nil]
Tai6.12432.1	ath-miR399d,novel_95,osa-miR399a,ath-miR399a,gma-miR395d,mtr-miR395h,ath-miR399b,osa-miR5083	DIVARICATA	PREDICTED: transcription factor DIVARICATA-like [Ipomoea nil]
Tai6.12433.1	gma-miR156g,cas-miR157d,pta-miR156b	VAMP727	hypothetical protein CICLE_v10017386mg [Citrus clementina] &gt;ESR58982.1 hypothetical protein CICLE_v10017386mg [Citrus clementina]
Tai6.12437.1	novel_283,novel_182,novel_370	ABC1	PREDICTED: protein ABC transporter 1, mitochondrial [Ipomoea nil]
Tai6.12438.1	rgl-miR5138	--	proteinase inhibitor [Ipomoea batatas]
Tai6.12441.1	sly-miR166c-5p	GRXS15	PREDICTED: monothiol glutaredoxin-S15, mitochondrial-like isoform X1 [Ipomoea nil]
Tai6.12442.1	gma-miR2118a-3p,novel_135,pvu-miR2118,aly-miR165a-5p	PWP2	PREDICTED: periodic tryptophan protein 2 homolog [Ipomoea nil]
Tai6.12443.1	mtr-miR2673a	B18D24.40	PREDICTED: periodic tryptophan protein 2 homolog [Ipomoea nil]
Tai6.12444.1	ahy-miR398,zma-miR398a-3p,ppe-miR398b,ath-miR398a-3p,osa-miR398b,stu-miR398a-3p,ath-miR398b-3p	COX5B-1	PREDICTED: putative cytochrome c oxidase subunit 5b-like isoform X1 [Ipomoea nil]
Tai6.12445.1	cas-miR157d,ath-miR5658,sly-miR167b-3p	CYCL	PREDICTED: cytochrome c1-2, heme protein, mitochondrial-like isoform X2 [Ipomoea nil]
Tai6.12445.2	cas-miR157d,sly-miR167b-3p,ath-miR5658	CYCL	PREDICTED: cytochrome c1-2, heme protein, mitochondrial-like isoform X1 [Ipomoea nil]
Tai6.12446.1	mes-miR477a,osa-miR156b-3p,mtr-miR156b-3p,novel_295	BOR4	PREDICTED: boron transporter 4 [Ipomoea nil] &gt;XP_019184702.1 PREDICTED: boron transporter 4 [Ipomoea nil]
Tai6.12447.1	ath-miR164a,zma-miR164h-5p,osa-miR164e,gma-miR164b,hci-miR164a,ath-miR164c-5p	CSE	PREDICTED: caffeoylshikimate esterase-like [Ipomoea nil]
Tai6.12448.1	novel_332,ath-miR390b-3p,gma-miR4995	CSE	PREDICTED: caffeoylshikimate esterase-like [Ipomoea nil]
Tai6.12449.1	pta-miR156a	--	PREDICTED: plastidic ATP/ADP-transporter-like [Ipomoea nil]
Tai6.1244.1	novel_336	TPK1	PREDICTED: thiamine pyrophosphokinase 1-like isoform X1 [Ipomoea nil]
Tai6.12453.1	ahy-miR156a,hci-miR156a	PGI1	PREDICTED: glucose-6-phosphate isomerase 1, chloroplastic [Ipomoea nil]
Tai6.12454.1	csi-miR156d-5p,hbr-miR156,ahy-miR156a	PGI1	PREDICTED: glucose-6-phosphate isomerase 1, chloroplastic [Ipomoea nil]
Tai6.12455.1	rgl-miR5138	--	-
Tai6.12456.1	stu-miR156f-5p	dnaJ1	PREDICTED: uncharacterized protein LOC109153100 [Ipomoea nil]
Tai6.12457.1	hbr-miR156,mtr-miR172a	Wdtc1	PREDICTED: WD and tetratricopeptide repeats protein 1-like isoform X1 [Ipomoea nil]
Tai6.12458.1	ath-miR5021,stu-miR482a-5p,novel_49	Wdtc1	PREDICTED: WD and tetratricopeptide repeats protein 1-like isoform X1 [Ipomoea nil]
Tai6.12460.1	novel_82	CUTA	PREDICTED: protein CutA, chloroplastic [Ipomoea nil]
Tai6.12463.1	nta-miR172b,novel_34	At5g49980	PREDICTED: transport inhibitor response 1-like protein [Ipomoea nil]
Tai6.12465.1	ath-miR5021,stu-miR156f-5p,hbr-miR156,ath-miR157a-5p,ahy-miR156a	RPL17	PREDICTED: 50S ribosomal protein L17, chloroplastic [Ipomoea nil]
Tai6.12467.1	novel_147	--	-
Tai6.12468.1	osa-miR1861b,osa-miR1861h,lja-miR164-5p	PPA6	PREDICTED: soluble inorganic pyrophosphatase 6, chloroplastic [Ipomoea nil]
Tai6.12469.1	gma-miR156r,novel_237	LGALDH	PREDICTED: L-galactose dehydrogenase [Ipomoea nil]
Tai6.12470.1	novel_332	LGALDH	PREDICTED: L-galactose dehydrogenase [Ipomoea nil]
Tai6.12472.1	stu-miR156f-5p	DAP	PREDICTED: LL-diaminopimelate aminotransferase, chloroplastic [Ipomoea nil]
Tai6.12473.1	novel_279	At5g64500	PREDICTED: probable sphingolipid transporter spinster homolog 2 [Ipomoea nil]
Tai6.12475.1	csi-miR166f-5p,osa-miR166d-5p	CBSDUF3	PREDICTED: DUF21 domain-containing protein At2g14520 [Ipomoea nil]
Tai6.12476.1	novel_210	--	PREDICTED: pathogenesis-related protein 1A-like [Ipomoea nil]
Tai6.12477.1	gma-miR168b,gma-miR396h,ath-miR396a-5p	--	PREDICTED: uncharacterized protein LOC109164561 [Ipomoea nil]
Tai6.1247.1	cme-miR166i	DRP1E	PREDICTED: dynamin-related protein 1E [Ipomoea nil]
Tai6.12481.1	osa-miR393a,ath-miR156g,ath-miR156a-5p,hci-miR156a,cas-miR156g	--	Gag-Pol [Ipomoea batatas]
Tai6.12483.1	osa-miR5532	--	Gag-Pol [Ipomoea batatas]
Tai6.12486.1	osa-miR1436,ata-miR395b-3p	--	PREDICTED: dnaJ protein homolog [Ipomoea nil]
Tai6.12489.1	mtr-miR5248,novel_53,novel_30	--	-
Tai6.1248.1	novel_329,tcc-miR530a	DRP1E	PREDICTED: dynamin-related protein 1E [Ipomoea nil]
Tai6.12491.1	ptc-miR160g	CHLG	PREDICTED: chlorophyll synthase, chloroplastic-like [Ipomoea nil]
Tai6.12494.1	gma-miR390e	--	PREDICTED: U-box domain-containing protein 43-like [Ipomoea nil]
Tai6.12495.1	vvi-miR166a,ptc-miR166n	--	PREDICTED: F-box protein SKIP31-like [Ipomoea nil]
Tai6.12496.1	eun-miR482b-3p,ath-miR2111a-5p,gma-miR397b-3p,fve-miR2111c,ptc-miR2111a	PUB43	PREDICTED: U-box domain-containing protein 43-like [Ipomoea nil]
Tai6.12497.1	novel_295,osa-miR414	--	-
Tai6.1249.1	novel_240	DRP1E	PREDICTED: dynamin-related protein 1E [Ipomoea nil]
Tai6.12500.2	cas-miR156g,novel_212,ath-miR156g	Myg1	PREDICTED: UPF0160 protein-like [Ipomoea nil]
Tai6.12501.1	novel_58	At4g27700	PREDICTED: rhodanese-like domain-containing protein 14, chloroplastic [Ipomoea nil]
Tai6.12502.1	hvu-miR397a	TH2	PREDICTED: probable aminopyrimidine aminohydrolase, mitochondrial isoform X1 [Ipomoea nil]
Tai6.12502.2	hvu-miR397a	TH2	PREDICTED: probable aminopyrimidine aminohydrolase, mitochondrial isoform X1 [Ipomoea nil]
Tai6.12502.3	hvu-miR397a	TH2	PREDICTED: probable aminopyrimidine aminohydrolase, mitochondrial isoform X1 [Ipomoea nil]
Tai6.12505.1	ath-miR5658	--	-
Tai6.12507.1	novel_310,novel_112	--	-
Tai6.12508.1	mdm-miR396a	Os08g0536000	PREDICTED: pyruvate dehydrogenase E1 component subunit beta-1, mitochondrial [Ipomoea nil] &gt;XP_019160822.1 PREDICTED: pyruvate dehydrogenase E1 component subunit beta-1, mitochondrial [Ipomoea nil]
Tai6.12509.1	gma-miR6300	SWEET10	PREDICTED: bidirectional sugar transporter SWEET12-like [Ipomoea nil]
Tai6.1250.1	aly-miR165a-3p,novel_279	UMK3	PREDICTED: UMP-CMP kinase 3-like [Ipomoea nil]
Tai6.12514.1	novel_237	EIF4B1	PREDICTED: eukaryotic translation initiation factor 4B2 [Ipomoea nil]
Tai6.12515.1	novel_148,csi-miR156g-3p,osa-miR156b-3p	NRT3.1	PREDICTED: high-affinity nitrate transporter-activating protein 2.1-like [Ipomoea nil] &gt;XP_019160922.1 PREDICTED: high-affinity nitrate transporter-activating protein 2.1-like [Ipomoea nil]
Tai6.12516.1	ath-miR5021	HSFB2C	PREDICTED: heat stress transcription factor B-2a-like [Ipomoea nil]
Tai6.12519.1	ath-miR408-3p,gma-miR408d	TUBB1	PREDICTED: tubulin beta-1 chain [Ipomoea nil]
Tai6.12519.2	gma-miR5368,novel_240,ath-miR5658,ata-miR395b-3p	HSFB2A	PREDICTED: heat stress transcription factor B-2a-like [Ipomoea nil]
Tai6.1251.1	novel_228	ABCC9	PREDICTED: putative ABC transporter C family member 15 [Ipomoea nil]
Tai6.12520.1	rgl-miR5139	--	PREDICTED: uncharacterized protein LOC109146561 [Ipomoea nil]
Tai6.12523.1	novel_53,novel_30	AAE3	PREDICTED: oxalate--CoA ligase-like [Ipomoea nil]
Tai6.12523.2	stu-miR171b-3p,novel_30,novel_53	AAE3	PREDICTED: oxalate--CoA ligase-like [Ipomoea nil]
Tai6.12523.3	novel_53,stu-miR171b-3p,novel_30	AAE3	PREDICTED: oxalate--CoA ligase-like [Ipomoea nil]
Tai6.12524.1	hbr-miR156,sly-miR166c-5p	CYB561A	PREDICTED: transmembrane ascorbate ferrireductase 1 [Ipomoea nil]
Tai6.12526.1	vun-miR164,cpa-miR166e,osa-miR396g,osa-miR396f-5p,cca-miR156b,csi-miR166j-3p	PLP6	PREDICTED: patatin-like protein 3 [Ipomoea nil]
Tai6.12527.1	novel_205,aly-miR395i,pab-miR395,bdi-miR395p-3p,mdm-miR395l	At3g03980	PREDICTED: short-chain type dehydrogenase/reductase-like [Ipomoea nil]
Tai6.12529.1	novel_295,gma-miR159a-5p,gma-miR6300,gma-miR159e-5p	spast	PREDICTED: uncharacterized protein LOC109156960 [Ipomoea nil]
Tai6.1252.1	osa-miR414,bna-miR167d,ptc-miR167f-5p	--	PREDICTED: uncharacterized protein LOC107008608 [Solanum pennellii]
Tai6.12530.1	aof-miR5139b	SRX	PREDICTED: sulfiredoxin, chloroplastic/mitochondrial [Ipomoea nil]
Tai6.12530.2	aof-miR5139b	SRX	PREDICTED: sulfiredoxin, chloroplastic/mitochondrial [Ipomoea nil]
Tai6.12531.1	pta-miR156a,ath-miR5021,pab-miR394a,osa-miR5083	--	PREDICTED: uncharacterized protein LOC109157106 [Ipomoea nil]
Tai6.12534.1	osa-miR156b-3p,ath-miR159b-3p,vvi-miR396b,ath-miR396b-5p,lus-miR159b	At5g41620	PREDICTED: uncharacterized protein At5g41620-like isoform X2 [Ipomoea nil]
Tai6.12535.1	novel_187,osa-miR1861h,osa-miR1861d	LPD1	PREDICTED: dihydrolipoyl dehydrogenase, mitochondrial [Ipomoea nil]
Tai6.1253.1	mdm-miR319b-5p,osa-miR166i-3p,novel_401	TIF3B1	PREDICTED: eukaryotic translation initiation factor 3 subunit B-like [Ipomoea nil]
Tai6.12540.1	mtr-miR395h,osa-miR395o,gma-miR172b-5p,novel_106,osa-miR395c,mtr-miR395a	SWI2	PREDICTED: switch 2 [Ipomoea nil]
Tai6.12541.1	ahy-miR156a,novel_318,ath-miR162a-3p,bdi-miR162,ath-miR5021,stu-miR156f-5p,zma-miR162-3p,pta-miR156b	ATL46	PREDICTED: RING-H2 finger protein ATL46-like isoform X1 [Ipomoea nil]
Tai6.12542.1	ath-miR5021	--	PREDICTED: armadillo repeat-containing protein 8-like [Ipomoea nil]
Tai6.12544.1	ath-miR157d,ath-miR157a-5p,cpa-miR166e,gma-miR166m	At1g60070	PREDICTED: AP-1 complex subunit gamma-2-like [Ipomoea nil]
Tai6.12547.1	novel_149	BHLH140	PREDICTED: transcription factor bHLH140 isoform X2 [Ipomoea nil]
Tai6.12549.1	gma-miR168b	PDC4	PREDICTED: pyruvate decarboxylase 1 [Ipomoea nil]
Tai6.12551.1	gma-miR159e-5p,gma-miR159a-5p,csi-miR159a-5p,gma-miR169v,fve-miR159a-5p	SFC1	PREDICTED: mitochondrial succinate-fumarate transporter 1 [Ipomoea nil]
Tai6.12554.1	cas-miR156g,hbr-miR156,stu-miR156f-5p,ath-miR156a-5p,csi-miR156d-5p,zma-miR156k-5p,fve-miR156h	WAKL1	PREDICTED: wall-associated receptor kinase 2-like [Ipomoea nil]
Tai6.12555.1	pab-miR3711,ath-miR170-5p,gma-miR396h	--	PREDICTED: uncharacterized protein LOC109180948 isoform X1 [Ipomoea nil]
Tai6.12556.1	novel_266	WAK2	PREDICTED: wall-associated receptor kinase 2-like [Ipomoea nil]
Tai6.12557.1	fve-miR1511,bdi-miR7783-3p	AMT3-1	PREDICTED: ammonium transporter 2 [Ipomoea nil]
Tai6.12559.1	nta-miR477a,ath-miR5021	BGAL9	PREDICTED: beta-galactosidase 9-like [Ipomoea nil]
Tai6.12559.2	nta-miR477a,ath-miR5021	BGAL9	PREDICTED: beta-galactosidase 9-like [Ipomoea nil]
Tai6.12559.3	ata-miR395b-3p,ath-miR5021,nta-miR477a	BGAL9	PREDICTED: beta-galactosidase 9-like [Ipomoea nil]
Tai6.1255.1	aly-miR845b-5p,fve-miR11311,atr-miR397a	ABCC9	PREDICTED: putative ABC transporter C family member 15 [Ipomoea nil]
Tai6.12561.1	osa-miR414,gma-miR159c,novel_169,ptc-miR172i	RIN4	PREDICTED: RPM1-interacting protein 4-like isoform X1 [Ipomoea nil]
Tai6.12564.1	novel_207,novel_316	PUP3	PREDICTED: purine permease 3-like [Ipomoea nil]
Tai6.12565.1	osa-miR414,mdm-miR396a	At5g27430	PREDICTED: signal peptidase complex subunit 3B [Ipomoea nil]
Tai6.12565.2	osa-miR414,mdm-miR396a	At5g27430	PREDICTED: signal peptidase complex subunit 3B [Ipomoea nil]
Tai6.12568.1	novel_112	PVS1	PREDICTED: vetispiradiene synthase 3-like [Ipomoea nil]
[truncated: 31,911 more rows]
