# Supplementary material for: Identification of miRNAs in Response to Sweet Potato Weevil (Cylas formicarius) Infection by sRNA Sequencing
Source: Genes (Basel). 2022 May 30;13(6):981. doi: 10.3390/genes13060981 (PMC9222952; doi:10.3390/genes13060981)
Supplement: Supplementary file 1 [file genes-13-00981-s001.zip › Table S4. Expression trends (upregulated or downregulated) of antiinsect-related miRNAs.xlsx]

## Sheet: Sheet1
Table S4. Expression trends (upregulated or downregulated) of antiinsect-related miRNAs
miRNA family	miRNA	E0 vs E24	E0 vs E48	E0 vs E72	G0 vs G48	G0 vs G72	E0 vs G0	E24 vs G24	E72 vs G72
MIR167_1	bna-miR167d	up	up
	vvi-miR167c	up	up		up
	ptc-miR167f-5p	up	up		up
MIR156	hbr-miR156	up				up
n_MIR318	novel_318			down			up	up	up
